# Supplementary material for: 2,9-Dimethyl-1,10-phenanthrolin-1-ium (6-carb­oxy-4-hy­droxy­pyridine-2-carboxyl­ato-κ3 O 2,N,O 6)(4-hy­droxy­pyridine-2,6-dicarboxyl­ato-κ3 O 2,N,O 6)nickelate(II) 2.35-hydrate: a proton-transfer compound
Source: Acta Crystallogr Sect E Struct Rep Online. 2010 Aug 11;66(Pt 9):m1084–5. doi: 10.1107/S1600536810031399 (PMC3008066; doi:10.1107/S1600536810031399)
Supplement: Supplementary file 1 [file e-66-m1084-sup1.cif]

##############################################################################
###                                                                        ###
###        Electronic paper (Acta Crystallographica Section E)             ###
###                                                                        ###
##############################################################################
#                                                                            #
# This CIF contains the data in a paper accepted for publication in Acta     #
# Crystallographica Section E. It conforms to the requirements of Notes      #
# for Authors for Section E, and has been peer reviewed under the auspices   #
# of the IUCr Commission on Journals.                                        #
#                                                                            #
# Full details of the Crystallographic Information File format               #
# are given in the paper "The Crystallographic Information File (CIF):       #
# a New Standard Archive File for Crystallography" by S. R. Hall, F. H.      #
# Allen and I. D. Brown [Acta Cryst. (1991), A47, 655-685].                  #
#                                                                            #
# The current version of the core CIF dictionary is obtainable from          #
# ftp://ftp.iucr.org/pub/cif_core.dic. The current version number is 2.4.    #
#                                                                            #
# Software is freely available for graphical display of the structure(s) in  #
# this CIF.  For information consult the CIF home page http://www.iucr.org/  #
# cif/home.html                                                              #
#                                                                            #
# This file may be used for bona fide research purposes within the           #
# scientific community so long as proper attribution is given to the journal # 
# article from which it was obtained.                                        #
#                                                                            #
##############################################################################
                                             
data_I
_audit_creation_method     SHELXL-97
_chemical_name_systematic
;
2,9-Dimethyl-1,10-phenanthrolin-1-ium (6-carboxy-4-hydroxypyridine-2-
carboxylato-\k^3^O^2^,<i>N</i>,<i>O</i>^6^)(4-hydroxypyridine-2,6-dicarboxylato-
\k^3^<i>O</i>^2^,<i>N</i>,<i>O</i>^6^)nickelate(II) 2.35-hydrate
;
_chemical_name_common     ?
_chemical_formula_moiety     'C28 H20 N4 Ni O10, 2.35(H2 O)'
_chemical_formula_sum     'C28 H24.70 N4 Ni O12.35'
_chemical_formula_iupac
                         '(C14 H13 N2) [Ni (C7 H3 N O5) (C7 H4 N O5)], 2.35H2 O'
_chemical_formula_weight     673.53
_chemical_melting_point     ?
_symmetry_cell_setting     monoclinic
_symmetry_space_group_name_H-M     'P 21/c'
_symmetry_space_group_name_Hall     '-P 2ybc'
loop_
    _symmetry_equiv_pos_site_id
    _symmetry_equiv_pos_as_xyz
    1 x,y,z
    2 -x,1/2+y,1/2-z
    3 -x,-y,-z
    4 x,1/2-y,1/2+z
_cell_length_a     11.1663(8)
_cell_length_b     9.7296(9)
_cell_length_c     25.698(2)
_cell_angle_alpha     90.00
_cell_angle_beta     94.330(9)
_cell_angle_gamma     90.00
_cell_volume     2784.0(4)
_cell_formula_units_Z     4
_cell_measurement_reflns_used     8000
_cell_measurement_theta_min     2.15
_cell_measurement_theta_max     26.05
_cell_measurement_temperature     223(2)
_exptl_crystal_description     block
_exptl_crystal_colour     pale-blue
_exptl_crystal_size_max     0.34
_exptl_crystal_size_mid     0.30
_exptl_crystal_size_min     0.23
_exptl_crystal_density_diffrn     1.607
_exptl_crystal_density_meas     ?
_exptl_crystal_density_method     'not measured'
_exptl_crystal_F_000     1390
_exptl_absorpt_coefficient_mu     0.774
_exptl_absorpt_correction_type     multi-scan
_exptl_absorpt_process_details     '(MULscanABS in PLATON; Spek, 2009)'
_exptl_absorpt_correction_T_min     0.820
_exptl_absorpt_correction_T_max     0.839
_exptl_special_details     ?
_diffrn_ambient_temperature     223(2)
_diffrn_radiation_type     MoK\a
_diffrn_radiation_wavelength     0.71073
_diffrn_radiation_source     'fine-focus sealed tube'
_diffrn_radiation_monochromator     graphite
_diffrn_measurement_device_type     'Stoe IPDS'
_diffrn_measurement_method     '\f rotation'
_diffrn_detector_area_resol_mean     ?
_diffrn_reflns_number     21508
_diffrn_reflns_av_R_equivalents     0.0493
_diffrn_reflns_av_sigmaI/netI     0.0696
_diffrn_reflns_theta_min     2.24
_diffrn_reflns_theta_max     26.10
_diffrn_reflns_theta_full     26.10
_diffrn_measured_fraction_theta_max     0.986
_diffrn_measured_fraction_theta_full     0.986
_diffrn_reflns_limit_h_min     -13
_diffrn_reflns_limit_h_max     12
_diffrn_reflns_limit_k_min     -12
_diffrn_reflns_limit_k_max     11
_diffrn_reflns_limit_l_min     -31
_diffrn_reflns_limit_l_max     31
_diffrn_standards_number     0
_diffrn_standards_interval_count     ?
_diffrn_standards_interval_time     ?
_diffrn_standards_decay_%     0
_refine_special_details
;
The water H-atoms were refined with distance restraints of O-H = 0.84(2) \%A and
U~iso~(H) = 1.5U~eq~(O). The OH, NH and C-bound H-atoms were included in
calculated positions and treated as riding on their parent atom: O-H = 0.83
\%A, N-H = 0.87 \%A, C-H = 0.94 and 0.97 \%A, for CH and CH~3~, respectively,
with U~iso~(H) = k \\times U~eq~(O, N, or C), where k = 1.5 for CH~3~ H-atoms
and 1.2 for all other H-atoms. The water molecule O3W was only partially
occupied and was refined with an occupancy of 0.35. Methyl group C28 was
treated as an idealized disordered methyl group with two positions rotated
from each other by 60\%; each H-atom occupancy was set to 0.5.
;
_reflns_number_total     5442
_reflns_number_gt     3321
_reflns_threshold_expression     I>2\s(I)
_refine_ls_structure_factor_coef     Fsqd
_refine_ls_matrix_type     full
_refine_ls_R_factor_all     0.0648
_refine_ls_R_factor_gt     0.0324
_refine_ls_wR_factor_gt     0.0654
_refine_ls_wR_factor_ref     0.0711
_refine_ls_goodness_of_fit_ref     0.816
_refine_ls_restrained_S_all     0.816
_refine_ls_number_reflns     5442
_refine_ls_number_parameters     439
_refine_ls_number_restraints     6
_refine_ls_hydrogen_treatment     mixed
_refine_ls_weighting_scheme     calc
_refine_ls_weighting_details
                 'calc w=1/[\s^2^(Fo^2^)+(0.0379P)^2^] where P=(Fo^2^+2Fc^2^)/3'
_atom_sites_solution_hydrogens     geom
_atom_sites_solution_primary     direct
_atom_sites_solution_secondary     difmap
_refine_ls_shift/su_max     0.001
_refine_ls_shift/su_mean     0.000
_refine_diff_density_max     0.286
_refine_diff_density_min     -0.494
_refine_ls_extinction_method     'SHELXL97 (Sheldrick, 2008)'
_refine_ls_extinction_coef     0.0014(3)
_refine_ls_extinction_expression
                                  'Fc^*^=kFc[1+0.001xFc^2^\l^3^/sin(2\q)]^-1/4^'
loop_
    _atom_type_symbol
    _atom_type_description
    _atom_type_scat_dispersion_real
    _atom_type_scat_dispersion_imag
    _atom_type_scat_source
    'C' 'C' 0.0033 0.0016
                         'International Tables Vol C Tables 4.2.6.8 and 6.1.1.4'
    'H' 'H' 0.0000 0.0000
                         'International Tables Vol C Tables 4.2.6.8 and 6.1.1.4'
    'N' 'N' 0.0061 0.0033
                         'International Tables Vol C Tables 4.2.6.8 and 6.1.1.4'
    'Ni' 'Ni' 0.3393 1.1124
                         'International Tables Vol C Tables 4.2.6.8 and 6.1.1.4'
    'O' 'O' 0.0106 0.0060
                         'International Tables Vol C Tables 4.2.6.8 and 6.1.1.4'
_computing_data_collection     'EXPOSE (Stoe & Cie, 2000)'
_computing_cell_refinement     'CELL (Stoe & Cie, 2000)'
_computing_data_reduction     'INTEGRATE (Stoe & Cie, 2000)'
_computing_structure_solution     'SHELXS97 (Sheldrick, 2008)'
_computing_structure_refinement     'SHELXL97 (Sheldrick, 2008)'
_computing_molecular_graphics
                  'PLATON (Spek, 2009) and Mercury (Macrae <i>et al.</i>, 2006)'
_computing_publication_material
                            'SHELXL97 (Sheldrick, 2008) and PLATON (Spek, 2009)'
loop_
    _atom_site_type_symbol
    _atom_site_label
    _atom_site_fract_x
    _atom_site_fract_y
    _atom_site_fract_z
    _atom_site_U_iso_or_equiv
    _atom_site_thermal_displace_type
    _atom_site_calc_flag
    _atom_site_refinement_flags
    _atom_site_occupancy
    Ni Ni1 0.14739(3) 0.96793(3) 0.151300(10)
                                            0.02600(10)
                                                      Uani . . 1.000
    O O1 0.15046(15) 1.07916(16) 0.22542(6) 0.0298(5) Uani . . 1.000
    O O2 0.25528(15) 1.07951(16) 0.30382(6) 0.0290(5) Uani . . 1.000
    O O3 0.21156(15) 0.82051(17) 0.09837(6) 0.0313(6) Uani . . 1.000
    O O4 0.34942(19) 0.6562(2) 0.09309(8) 0.0662(9) Uani . . 1.000
    O O5 0.58914(17) 0.7378(2) 0.27078(7) 0.0453(7) Uani . . 1.000
    O O6 0.01044(16) 0.82870(16) 0.17517(6) 0.0308(5) Uani . . 1.000
    O O7 -0.18300(17) 0.77766(19) 0.15269(7) 0.0428(7) Uani . . 1.000
    O O8 0.21250(15) 1.14097(17) 0.11129(6) 0.0340(6) Uani . . 1.000
    O O9 0.15781(17) 1.28829(18) 0.04666(7) 0.0472(7) Uani . . 1.000
    O O10 -0.25820(15) 1.06177(19) -0.01149(6) 0.0405(7) Uani . . 1.000
    N N1 0.28647(17) 0.88779(18) 0.19159(7) 0.0232(6) Uani . . 1.000
    N N2 0.00840(16) 1.02066(19) 0.10486(6) 0.0234(6) Uani . . 1.000
    C C1 0.3184(2) 0.9328(2) 0.23970(8) 0.0226(7) Uani . . 1.000
    C C2 0.4179(2) 0.8853(2) 0.26876(8) 0.0251(7) Uani . . 1.000
    C C3 0.4886(2) 0.7856(3) 0.24664(9) 0.0295(8) Uani . . 1.000
    C C4 0.4526(2) 0.7357(2) 0.19695(9) 0.0305(8) Uani . . 1.000
    C C5 0.3517(2) 0.7890(2) 0.17069(8) 0.0276(8) Uani . . 1.000
    C C6 0.2335(2) 1.0398(2) 0.25655(8) 0.0240(7) Uani . . 1.000
    C C7 0.3021(2) 0.7496(3) 0.11634(9) 0.0333(9) Uani . . 1.000
    C C8 -0.0908(2) 0.9446(2) 0.10399(8) 0.0239(7) Uani . . 1.000
    C C9 -0.1816(2) 0.9572(3) 0.06563(8) 0.0282(7) Uani . . 1.000
    C C10 -0.1691(2) 1.0544(2) 0.02645(8) 0.0277(8) Uani . . 1.000
    C C11 -0.0673(2) 1.1354(2) 0.02800(8) 0.0254(7) Uani . . 1.000
    C C12 0.0207(2) 1.1152(2) 0.06783(8) 0.0248(7) Uani . . 1.000
    C C13 -0.0863(2) 0.8416(2) 0.14803(9) 0.0286(8) Uani . . 1.000
    C C14 0.1396(2) 1.1890(2) 0.07497(9) 0.0315(8) Uani . . 1.000
    N N3 0.85534(18) 0.40284(19) 0.10413(7) 0.0285(6) Uani . . 1.000
    N N4 0.64764(19) 0.2613(2) 0.08013(8) 0.0378(8) Uani . . 1.000
    C C15 0.9561(2) 0.4758(3) 0.11221(9) 0.0297(7) Uani . . 1.000
    C C16 1.0299(2) 0.4506(3) 0.15731(9) 0.0378(9) Uani . . 1.000
    C C17 1.0007(2) 0.3517(3) 0.19177(9) 0.0361(9) Uani . . 1.000
    C C18 0.8949(2) 0.2752(2) 0.18279(9) 0.0305(8) Uani . . 1.000
    C C19 0.8601(3) 0.1697(3) 0.21716(10) 0.0380(9) Uani . . 1.000
    C C20 0.7587(3) 0.0981(3) 0.20579(10) 0.0404(10) Uani . . 1.000
    C C21 0.6824(2) 0.1255(3) 0.15974(10) 0.0362(9) Uani . . 1.000
    C C22 0.5769(3) 0.0533(3) 0.14537(12) 0.0522(11) Uani . . 1.000
    C C23 0.5108(3) 0.0846(3) 0.10047(12) 0.0572(11) Uani . . 1.000
    C C24 0.5487(3) 0.1909(3) 0.06806(11) 0.0481(10) Uani . . 1.000
    C C25 0.7134(2) 0.2290(3) 0.12506(9) 0.0319(8) Uani . . 1.000
    C C26 0.8214(2) 0.3034(2) 0.13757(9) 0.0277(8) Uani . . 1.000
    C C27 0.9852(3) 0.5789(3) 0.07223(10) 0.0409(9) Uani . . 1.000
    C C28 0.4771(3) 0.2259(4) 0.01801(12) 0.0692(14) Uani . . 1.000
    O O1W 0.7549(2) 0.4759(2) 0.00287(7) 0.0628(9) Uani . . 1.000
    O O2W 0.3478(2) 0.3691(2) 0.14479(9) 0.0670(9) Uani . . 1.000
    O O3W 0.5288(6) 0.4962(6) 0.1014(2) 0.059(2) Uani . . 0.350
    H H2 0.43790 0.91880 0.30260 0.0300 Uiso calc R 1.000
    H H2O 0.21100 1.14540 0.30970 0.0430 Uiso calc R 1.000
    H H4 0.49690 0.66640 0.18170 0.0370 Uiso calc R 1.000
    H H5O 0.60140 0.77650 0.29950 0.0680 Uiso calc R 1.000
    H H9 -0.25060 0.90200 0.06560 0.0340 Uiso calc R 1.000
    H H10O -0.23970 1.11730 -0.03410 0.0610 Uiso calc R 1.000
    H H11 -0.05830 1.20280 0.00240 0.0310 Uiso calc R 1.000
    H H3 0.80880 0.41940 0.07610 0.0340 Uiso calc R 1.000
    H H16 1.10050 0.50230 0.16410 0.0450 Uiso calc R 1.000
    H H17 1.05200 0.33470 0.22180 0.0430 Uiso calc R 1.000
    H H19 0.90830 0.15030 0.24790 0.0460 Uiso calc R 1.000
    H H20 0.73740 0.02830 0.22860 0.0480 Uiso calc R 1.000
    H H22 0.55160 -0.01730 0.16690 0.0630 Uiso calc R 1.000
    H H23 0.43990 0.03570 0.09090 0.0690 Uiso calc R 1.000
    H H27A 0.91230 0.62570 0.05920 0.0610 Uiso calc R 1.000
    H H27B 1.02040 0.53280 0.04360 0.0610 Uiso calc R 1.000
    H H27C 1.04180 0.64540 0.08780 0.0610 Uiso calc R 1.000
    H H28A 0.48890 0.32200 0.00980 0.1040 Uiso calc . 0.500
    H H28B 0.39260 0.20920 0.02190 0.1040 Uiso calc . 0.500
    H H28C 0.50360 0.16920 -0.01000 0.1040 Uiso calc . 0.500
    H H28D 0.43450 0.14490 0.00470 0.1040 Uiso calc . 0.500
    H H28E 0.53080 0.25780 -0.00740 0.1040 Uiso calc . 0.500
    H H28F 0.41980 0.29770 0.02440 0.1040 Uiso calc . 0.500
    H H1WA 0.769(4) 0.551(2) -0.0102(14) 0.0940 Uiso . . 1.000
    H H1WB 0.715(3) 0.426(3) -0.0187(12) 0.0940 Uiso . . 1.000
    H H2WA 0.307(3) 0.312(3) 0.1262(13) 0.1000 Uiso . . 1.000
    H H2WB 0.352(4) 0.445(2) 0.1319(14) 0.1000 Uiso . . 1.000
    H H3WA 0.506(9) 0.576(5) 0.091(4) 0.0880 Uiso . . 0.350
    H H3WB 0.568(8) 0.470(11) 0.077(3) 0.0880 Uiso . . 0.350
loop_
    _atom_site_aniso_label
    _atom_site_aniso_U_11
    _atom_site_aniso_U_22
    _atom_site_aniso_U_33
    _atom_site_aniso_U_12
    _atom_site_aniso_U_13
    _atom_site_aniso_U_23
    Ni1 0.0257(2) 0.0274(2) 0.0242(2) -0.0010(2) -0.00240(10)
                                                            0.00080(10)
    O1 0.0285(10) 0.0309(9) 0.0290(8) 0.0058(7) -0.0042(8) -0.0019(7)
    O2 0.0354(10) 0.0282(9) 0.0232(8) 0.0086(7) 0.0003(7) -0.0042(7)
    O3 0.0323(11) 0.0367(10) 0.0243(8) -0.0016(8) -0.0021(8) -0.0020(7)
    O4 0.0577(15) 0.0876(17) 0.0509(12) 0.0291(13) -0.0117(11) -0.0451(12)
    O5 0.0437(13) 0.0535(12) 0.0366(10) 0.0256(10) -0.0112(9) -0.0100(9)
    O6 0.0339(11) 0.0323(9) 0.0257(8) 0.0008(8) -0.0002(8) 0.0056(7)
    O7 0.0367(12) 0.0463(11) 0.0451(11) -0.0130(9) 0.0020(9) 0.0193(9)
    O8 0.0284(10) 0.0358(10) 0.0366(10) -0.0092(8) -0.0044(8) 0.0017(8)
    O9 0.0497(13) 0.0363(11) 0.0551(12) -0.0168(9) 0.0013(10) 0.0150(9)
    O10 0.0315(11) 0.0624(14) 0.0265(9) -0.0060(9) -0.0059(8) 0.0124(8)
    N1 0.0231(11) 0.0243(10) 0.0220(10) -0.0004(8) 0.0006(8) -0.0015(8)
    N2 0.0249(11) 0.0219(9) 0.0231(9) -0.0007(9) 0.0001(8) 0.0001(8)
    C1 0.0248(13) 0.0226(12) 0.0206(11) -0.0019(9) 0.0030(10) -0.0012(9)
    C2 0.0294(14) 0.0252(12) 0.0204(11) 0.0012(10) -0.0007(10) 0.0002(9)
    C3 0.0295(15) 0.0299(12) 0.0284(12) 0.0061(11) -0.0021(11) 0.0021(10)
    C4 0.0321(15) 0.0297(13) 0.0299(13) 0.0089(11) 0.0032(11) -0.0043(10)
    C5 0.0316(15) 0.0271(13) 0.0240(12) -0.0025(11) 0.0021(11) -0.0039(10)
    C6 0.0256(13) 0.0215(11) 0.0247(11) -0.0025(11) 0.0012(10) 0.0008(10)
    C7 0.0313(16) 0.0401(16) 0.0282(13) 0.0000(12) 0.0007(11) -0.0057(12)
    C8 0.0230(13) 0.0253(13) 0.0235(11) -0.0025(10) 0.0029(10) -0.0006(9)
    C9 0.0220(13) 0.0364(14) 0.0260(11) -0.0068(11) 0.0015(10) 0.0017(11)
    C10 0.0261(14) 0.0361(15) 0.0206(11) 0.0042(11) 0.0001(10) 0.0015(10)
    C11 0.0277(14) 0.0269(13) 0.0218(11) 0.0022(11) 0.0029(10) 0.0040(9)
    C12 0.0287(14) 0.0193(12) 0.0269(12) -0.0021(10) 0.0050(10) -0.0005(9)
    C13 0.0339(16) 0.0272(13) 0.0247(12) -0.0012(12) 0.0027(12) 0.0021(10)
    C14 0.0311(16) 0.0301(14) 0.0334(14) -0.0032(11) 0.0023(12) -0.0019(11)
    N3 0.0318(12) 0.0292(11) 0.0243(10) 0.0022(9) 0.0007(9) -0.0026(8)
    N4 0.0284(13) 0.0515(14) 0.0333(12) -0.0057(11) 0.0021(10) -0.0028(10)
    C15 0.0296(14) 0.0297(12) 0.0299(12) -0.0017(12) 0.0029(10) -0.0064(11)
    C16 0.0349(16) 0.0407(16) 0.0373(14) -0.0067(13) -0.0009(12) -0.0061(12)
    C17 0.0386(17) 0.0383(15) 0.0301(13) 0.0061(13) -0.0061(12) -0.0049(11)
    C18 0.0362(16) 0.0290(13) 0.0266(12) 0.0072(11) 0.0051(11) -0.0043(10)
    C19 0.0487(19) 0.0346(15) 0.0314(14) 0.0103(13) 0.0069(13) 0.0016(11)
    C20 0.056(2) 0.0307(14) 0.0364(15) 0.0029(14) 0.0161(14) 0.0036(12)
    C21 0.0389(17) 0.0351(14) 0.0362(14) -0.0027(12) 0.0137(13) -0.0034(11)
    C22 0.051(2) 0.056(2) 0.0519(18) -0.0163(16) 0.0190(15) -0.0012(15)
    C23 0.0418(19) 0.074(2) 0.0570(19) -0.0245(16) 0.0112(16) -0.0073(16)
    C24 0.0316(17) 0.069(2) 0.0441(16) -0.0098(15) 0.0051(13) -0.0071(14)
    C25 0.0298(15) 0.0364(14) 0.0304(13) -0.0007(11) 0.0081(11) -0.0047(11)
    C26 0.0304(15) 0.0268(13) 0.0267(12) 0.0023(11) 0.0066(11) -0.0038(10)
    C27 0.0492(18) 0.0384(15) 0.0354(14) -0.0116(13) 0.0053(13) -0.0033(11)
    C28 0.037(2) 0.112(3) 0.057(2) -0.0174(19) -0.0064(16) -0.0023(19)
    O1W 0.0982(19) 0.0473(13) 0.0392(11) -0.0271(13) -0.0194(11) 0.0131(10)
    O2W 0.0778(18) 0.0594(16) 0.0572(14) -0.0216(13) -0.0377(12) 0.0033(11)
    O3W 0.061(4) 0.048(4) 0.066(4) 0.019(3) -0.007(3) -0.007(3)
_geom_special_details
;
 Bond distances, angles etc. have been calculated using the
 rounded fractional coordinates. All su's are estimated
 from the variances of the (full) variance-covariance matrix.
 The cell esds are taken into account in the estimation of
 distances, angles and torsion angles
;
loop_
    _geom_bond_atom_site_label_1
    _geom_bond_atom_site_label_2
    _geom_bond_site_symmetry_1
    _geom_bond_site_symmetry_2
    _geom_bond_distance
    _geom_bond_publ_flag
    Ni1 O1 . . 2.1887(16) no
    Ni1 O3 . . 2.1373(17) no
    Ni1 O6 . . 2.1660(17) no
    Ni1 O8 . . 2.1291(17) no
    Ni1 N1 . . 1.9619(19) no
    Ni1 N2 . . 1.9536(17) no
    O1 C6 . . 1.239(3) no
    O2 C6 . . 1.280(3) no
    O3 C7 . . 1.281(3) no
    O4 C7 . . 1.229(3) no
    O5 C3 . . 1.325(3) no
    O6 C13 . . 1.247(3) no
    O7 C13 . . 1.260(3) no
    O8 C14 . . 1.280(3) no
    O9 C14 . . 1.235(3) no
    O10 C10 . . 1.341(3) no
    O2 H2O . . 0.8300 no
    O5 H5O . . 0.8300 no
    O10 H10O . . 0.8300 no
    O1W H1WA . . 0.82(2) no
    O1W H1WB . . 0.84(3) no
    O2W H2WB . . 0.81(2) no
    O2W H2WA . . 0.84(3) no
    O3W H3WB . . 0.83(8) no
    O3W H3WA . . 0.85(6) no
    N1 C5 . . 1.342(3) no
    N1 C1 . . 1.335(3) no
    N2 C12 . . 1.338(3) no
    N2 C8 . . 1.331(3) no
    N3 C15 . . 1.333(3) no
    N3 C26 . . 1.367(3) no
    N4 C24 . . 1.317(4) no
    N4 C25 . . 1.358(3) no
    N3 H3 . . 0.8700 no
    C1 C2 . . 1.371(3) no
    C1 C6 . . 1.494(3) no
    C2 C3 . . 1.398(3) no
    C3 C4 . . 1.397(3) no
    C4 C5 . . 1.371(3) no
    C5 C7 . . 1.513(3) no
    C8 C9 . . 1.365(3) no
    C8 C13 . . 1.510(3) no
    C9 C10 . . 1.396(3) no
    C10 C11 . . 1.381(3) no
    C11 C12 . . 1.378(3) no
    C12 C14 . . 1.508(3) no
    C2 H2 . . 0.9400 no
    C4 H4 . . 0.9400 no
    C9 H9 . . 0.9400 no
    C11 H11 . . 0.9400 no
    C15 C16 . . 1.392(3) no
    C15 C27 . . 1.489(4) no
    C16 C17 . . 1.364(4) no
    C17 C18 . . 1.401(3) no
    C18 C19 . . 1.427(4) no
    C18 C26 . . 1.398(3) no
    C19 C20 . . 1.343(5) no
    C20 C21 . . 1.430(4) no
    C21 C22 . . 1.397(4) no
    C21 C25 . . 1.405(4) no
    C22 C23 . . 1.357(4) no
    C23 C24 . . 1.413(4) no
    C24 C28 . . 1.501(4) no
    C25 C26 . . 1.422(3) no
    C16 H16 . . 0.9400 no
    C17 H17 . . 0.9400 no
    C19 H19 . . 0.9400 no
    C20 H20 . . 0.9400 no
    C22 H22 . . 0.9400 no
    C23 H23 . . 0.9400 no
    C27 H27B . . 0.9700 no
    C27 H27A . . 0.9700 no
    C27 H27C . . 0.9700 no
    C28 H28F . . 0.9700 no
    C28 H28A . . 0.9700 no
    C28 H28B . . 0.9700 no
    C28 H28C . . 0.9700 no
    C28 H28D . . 0.9700 no
    C28 H28E . . 0.9700 no
loop_
    _geom_angle_atom_site_label_1
    _geom_angle_atom_site_label_2
    _geom_angle_atom_site_label_3
    _geom_angle_site_symmetry_1
    _geom_angle_site_symmetry_2
    _geom_angle_site_symmetry_3
    _geom_angle
    _geom_angle_publ_flag
    O1 Ni1 O3 . . . 154.38(6) no
    O1 Ni1 O6 . . . 91.59(6) no
    O1 Ni1 O8 . . . 92.62(6) no
    O1 Ni1 N1 . . . 77.14(7) no
    O1 Ni1 N2 . . . 111.18(7) no
    O3 Ni1 O6 . . . 92.20(6) no
    O3 Ni1 O8 . . . 94.60(6) no
    O3 Ni1 N1 . . . 77.24(7) no
    O3 Ni1 N2 . . . 94.39(7) no
    O6 Ni1 O8 . . . 154.88(7) no
    O6 Ni1 N1 . . . 98.61(7) no
    O6 Ni1 N2 . . . 77.99(7) no
    O8 Ni1 N1 . . . 106.47(7) no
    O8 Ni1 N2 . . . 77.40(7) no
    N1 Ni1 N2 . . . 170.92(8) no
    Ni1 O1 C6 . . . 111.77(14) no
    Ni1 O3 C7 . . . 115.18(15) no
    Ni1 O6 C13 . . . 112.27(14) no
    Ni1 O8 C14 . . . 114.80(14) no
    C6 O2 H2O . . . 109.00 no
    C3 O5 H5O . . . 109.00 no
    C10 O10 H10O . . . 109.00 no
    H1WA O1W H1WB . . . 111(3) no
    H2WA O2W H2WB . . . 114(3) no
    H3WA O3W H3WB . . . 102(10) no
    Ni1 N1 C1 . . . 120.26(15) no
    C1 N1 C5 . . . 119.38(19) no
    Ni1 N1 C5 . . . 120.35(14) no
    C8 N2 C12 . . . 120.02(18) no
    Ni1 N2 C8 . . . 119.08(14) no
    Ni1 N2 C12 . . . 119.71(15) no
    C15 N3 C26 . . . 123.4(2) no
    C24 N4 C25 . . . 118.1(2) no
    C15 N3 H3 . . . 118.00 no
    C26 N3 H3 . . . 118.00 no
    N1 C1 C6 . . . 111.48(18) no
    C2 C1 C6 . . . 125.65(19) no
    N1 C1 C2 . . . 122.87(19) no
    C1 C2 C3 . . . 118.13(19) no
    O5 C3 C4 . . . 118.8(2) no
    C2 C3 C4 . . . 118.7(2) no
    O5 C3 C2 . . . 122.5(2) no
    C3 C4 C5 . . . 119.2(2) no
    C4 C5 C7 . . . 126.1(2) no
    N1 C5 C4 . . . 121.64(19) no
    N1 C5 C7 . . . 112.27(19) no
    O1 C6 O2 . . . 126.8(2) no
    O1 C6 C1 . . . 119.26(18) no
    O2 C6 C1 . . . 113.95(18) no
    O3 C7 C5 . . . 114.9(2) no
    O4 C7 C5 . . . 119.7(2) no
    O3 C7 O4 . . . 125.4(2) no
    N2 C8 C9 . . . 122.3(2) no
    C9 C8 C13 . . . 125.6(2) no
    N2 C8 C13 . . . 112.08(18) no
    C8 C9 C10 . . . 118.2(2) no
    C9 C10 C11 . . . 119.5(2) no
    O10 C10 C9 . . . 116.83(19) no
    O10 C10 C11 . . . 123.65(19) no
    C10 C11 C12 . . . 118.62(19) no
    N2 C12 C14 . . . 112.17(18) no
    N2 C12 C11 . . . 121.4(2) no
    C11 C12 C14 . . . 126.44(19) no
    O7 C13 C8 . . . 114.8(2) no
    O6 C13 O7 . . . 127.6(2) no
    O6 C13 C8 . . . 117.68(19) no
    O8 C14 C12 . . . 114.87(18) no
    O8 C14 O9 . . . 126.2(2) no
    O9 C14 C12 . . . 118.9(2) no
    C1 C2 H2 . . . 121.00 no
    C3 C2 H2 . . . 121.00 no
    C3 C4 H4 . . . 120.00 no
    C5 C4 H4 . . . 120.00 no
    C8 C9 H9 . . . 121.00 no
    C10 C9 H9 . . . 121.00 no
    C12 C11 H11 . . . 121.00 no
    C10 C11 H11 . . . 121.00 no
    C16 C15 C27 . . . 123.1(2) no
    N3 C15 C16 . . . 118.4(2) no
    N3 C15 C27 . . . 118.5(2) no
    C15 C16 C17 . . . 120.6(2) no
    C16 C17 C18 . . . 120.5(2) no
    C17 C18 C19 . . . 123.1(2) no
    C19 C18 C26 . . . 119.0(2) no
    C17 C18 C26 . . . 117.9(2) no
    C18 C19 C20 . . . 120.2(2) no
    C19 C20 C21 . . . 121.6(3) no
    C20 C21 C22 . . . 124.3(3) no
    C22 C21 C25 . . . 115.8(2) no
    C20 C21 C25 . . . 119.9(2) no
    C21 C22 C23 . . . 120.4(3) no
    C22 C23 C24 . . . 119.9(3) no
    N4 C24 C28 . . . 117.8(3) no
    N4 C24 C23 . . . 121.7(3) no
    C23 C24 C28 . . . 120.5(3) no
    N4 C25 C21 . . . 124.2(2) no
    C21 C25 C26 . . . 117.8(2) no
    N4 C25 C26 . . . 118.0(2) no
    C18 C26 C25 . . . 121.5(2) no
    N3 C26 C18 . . . 119.2(2) no
    N3 C26 C25 . . . 119.3(2) no
    C15 C16 H16 . . . 120.00 no
    C17 C16 H16 . . . 120.00 no
    C18 C17 H17 . . . 120.00 no
    C16 C17 H17 . . . 120.00 no
    C18 C19 H19 . . . 120.00 no
    C20 C19 H19 . . . 120.00 no
    C19 C20 H20 . . . 119.00 no
    C21 C20 H20 . . . 119.00 no
    C23 C22 H22 . . . 120.00 no
    C21 C22 H22 . . . 120.00 no
    C22 C23 H23 . . . 120.00 no
    C24 C23 H23 . . . 120.00 no
    C15 C27 H27B . . . 110.00 no
    H27A C27 H27C . . . 109.00 no
    C15 C27 H27C . . . 110.00 no
    H27A C27 H27B . . . 109.00 no
    C15 C27 H27A . . . 109.00 no
    H27B C27 H27C . . . 109.00 no
    C24 C28 H28C . . . 110.00 no
    C24 C28 H28E . . . 109.00 no
    C24 C28 H28F . . . 110.00 no
    C24 C28 H28D . . . 109.00 no
    C24 C28 H28A . . . 109.00 no
    C24 C28 H28B . . . 109.00 no
    H28A C28 H28E . . . 56.00 no
    H28A C28 H28F . . . 56.00 no
    H28B C28 H28C . . . 110.00 no
    H28B C28 H28D . . . 56.00 no
    H28B C28 H28E . . . 141.00 no
    H28B C28 H28F . . . 56.00 no
    H28C C28 H28D . . . 56.00 no
    H28C C28 H28E . . . 56.00 no
    H28C C28 H28F . . . 141.00 no
    H28D C28 H28E . . . 110.00 no
    H28D C28 H28F . . . 109.00 no
    H28E C28 H28F . . . 109.00 no
    H28A C28 H28B . . . 109.00 no
    H28A C28 H28C . . . 109.00 no
    H28A C28 H28D . . . 141.00 no
loop_
    _geom_torsion_atom_site_label_1
    _geom_torsion_atom_site_label_2
    _geom_torsion_atom_site_label_3
    _geom_torsion_atom_site_label_4
    _geom_torsion_site_symmetry_1
    _geom_torsion_site_symmetry_2
    _geom_torsion_site_symmetry_3
    _geom_torsion_site_symmetry_4
    _geom_torsion
    _geom_torsion_publ_flag
    O3 Ni1 O1 C6 . . . . -0.8(2) no
    O6 Ni1 O1 C6 . . . . 97.65(15) no
    O8 Ni1 O1 C6 . . . . -107.12(15) no
    N1 Ni1 O1 C6 . . . . -0.82(15) no
    N2 Ni1 O1 C6 . . . . 175.38(14) no
    O1 Ni1 O3 C7 . . . . 2.0(3) no
    O6 Ni1 O3 C7 . . . . -96.33(17) no
    O8 Ni1 O3 C7 . . . . 107.87(17) no
    N1 Ni1 O3 C7 . . . . 2.00(17) no
    N2 Ni1 O3 C7 . . . . -174.44(17) no
    O1 Ni1 O6 C13 . . . . 114.42(15) no
    O3 Ni1 O6 C13 . . . . -90.93(15) no
    O8 Ni1 O6 C13 . . . . 14.8(2) no
    N1 Ni1 O6 C13 . . . . -168.35(15) no
    N2 Ni1 O6 C13 . . . . 3.09(15) no
    O1 Ni1 O8 C14 . . . . -116.33(15) no
    O3 Ni1 O8 C14 . . . . 88.27(15) no
    O6 Ni1 O8 C14 . . . . -16.9(2) no
    N1 Ni1 O8 C14 . . . . 166.30(15) no
    N2 Ni1 O8 C14 . . . . -5.21(15) no
    O1 Ni1 N1 C1 . . . . -1.16(16) no
    O1 Ni1 N1 C5 . . . . -179.94(17) no
    O3 Ni1 N1 C1 . . . . 178.86(18) no
    O3 Ni1 N1 C5 . . . . 0.09(16) no
    O6 Ni1 N1 C1 . . . . -90.83(17) no
    O6 Ni1 N1 C5 . . . . 90.40(16) no
    O8 Ni1 N1 C1 . . . . 87.78(17) no
    O8 Ni1 N1 C5 . . . . -90.99(17) no
    O1 Ni1 N2 C8 . . . . -95.09(16) no
    O1 Ni1 N2 C12 . . . . 97.40(16) no
    O3 Ni1 N2 C8 . . . . 83.25(16) no
    O3 Ni1 N2 C12 . . . . -84.27(16) no
    O6 Ni1 N2 C8 . . . . -8.07(15) no
    O6 Ni1 N2 C12 . . . . -175.58(17) no
    O8 Ni1 N2 C8 . . . . 176.99(16) no
    O8 Ni1 N2 C12 . . . . 9.48(15) no
    Ni1 O1 C6 O2 . . . . -176.12(18) no
    Ni1 O1 C6 C1 . . . . 2.5(2) no
    Ni1 O3 C7 O4 . . . . 176.9(2) no
    Ni1 O3 C7 C5 . . . . -3.5(3) no
    Ni1 O6 C13 O7 . . . . -178.64(19) no
    Ni1 O6 C13 C8 . . . . 1.7(2) no
    Ni1 O8 C14 O9 . . . . -179.95(19) no
    Ni1 O8 C14 C12 . . . . 0.8(2) no
    Ni1 N1 C1 C2 . . . . -176.87(16) no
    Ni1 N1 C1 C6 . . . . 2.6(2) no
    C5 N1 C1 C2 . . . . 1.9(3) no
    C5 N1 C1 C6 . . . . -178.60(18) no
    Ni1 N1 C5 C4 . . . . 176.87(16) no
    Ni1 N1 C5 C7 . . . . -1.8(2) no
    C1 N1 C5 C4 . . . . -1.9(3) no
    C1 N1 C5 C7 . . . . 179.42(19) no
    Ni1 N2 C8 C9 . . . . -166.20(18) no
    Ni1 N2 C8 C13 . . . . 11.0(2) no
    C12 N2 C8 C9 . . . . 1.3(3) no
    C12 N2 C8 C13 . . . . 178.47(18) no
    Ni1 N2 C12 C11 . . . . 166.80(16) no
    Ni1 N2 C12 C14 . . . . -11.7(2) no
    C8 N2 C12 C11 . . . . -0.6(3) no
    C8 N2 C12 C14 . . . . -179.07(18) no
    C15 N3 C26 C18 . . . . 0.0(3) no
    C26 N3 C15 C16 . . . . -0.8(4) no
    C26 N3 C15 C27 . . . . 178.4(2) no
    C15 N3 C26 C25 . . . . -178.7(2) no
    C24 N4 C25 C21 . . . . -0.3(4) no
    C25 N4 C24 C23 . . . . 0.0(4) no
    C25 N4 C24 C28 . . . . -179.3(3) no
    C24 N4 C25 C26 . . . . 178.9(2) no
    N1 C1 C2 C3 . . . . 0.2(3) no
    N1 C1 C6 O2 . . . . 175.37(18) no
    C6 C1 C2 C3 . . . . -179.3(2) no
    N1 C1 C6 O1 . . . . -3.4(3) no
    C2 C1 C6 O1 . . . . 176.1(2) no
    C2 C1 C6 O2 . . . . -5.2(3) no
    C1 C2 C3 C4 . . . . -2.2(3) no
    C1 C2 C3 O5 . . . . 177.0(2) no
    C2 C3 C4 C5 . . . . 2.2(3) no
    O5 C3 C4 C5 . . . . -177.1(2) no
    C3 C4 C5 C7 . . . . 178.3(2) no
    C3 C4 C5 N1 . . . . -0.1(3) no
    N1 C5 C7 O3 . . . . 3.5(3) no
    N1 C5 C7 O4 . . . . -176.9(2) no
    C4 C5 C7 O4 . . . . 4.5(4) no
    C4 C5 C7 O3 . . . . -175.1(2) no
    N2 C8 C9 C10 . . . . -0.5(3) no
    C13 C8 C9 C10 . . . . -177.3(2) no
    N2 C8 C13 O6 . . . . -8.0(3) no
    N2 C8 C13 O7 . . . . 172.29(19) no
    C9 C8 C13 O6 . . . . 169.1(2) no
    C9 C8 C13 O7 . . . . -10.6(3) no
    C8 C9 C10 O10 . . . . 178.2(2) no
    C8 C9 C10 C11 . . . . -0.9(3) no
    C9 C10 C11 C12 . . . . 1.6(3) no
    O10 C10 C11 C12 . . . . -177.5(2) no
    C10 C11 C12 C14 . . . . 177.4(2) no
    C10 C11 C12 N2 . . . . -0.8(3) no
    N2 C12 C14 O8 . . . . 6.5(3) no
    C11 C12 C14 O8 . . . . -171.8(2) no
    C11 C12 C14 O9 . . . . 8.8(3) no
    N2 C12 C14 O9 . . . . -172.8(2) no
    N3 C15 C16 C17 . . . . 1.3(4) no
    C27 C15 C16 C17 . . . . -177.8(3) no
    C15 C16 C17 C18 . . . . -1.0(4) no
    C16 C17 C18 C19 . . . . 179.5(2) no
    C16 C17 C18 C26 . . . . 0.2(4) no
    C17 C18 C19 C20 . . . . -178.6(3) no
    C26 C18 C19 C20 . . . . 0.6(4) no
    C17 C18 C26 N3 . . . . 0.3(3) no
    C17 C18 C26 C25 . . . . 179.0(2) no
    C19 C18 C26 N3 . . . . -179.0(2) no
    C19 C18 C26 C25 . . . . -0.3(3) no
    C18 C19 C20 C21 . . . . -0.6(4) no
    C19 C20 C21 C22 . . . . 179.0(3) no
    C19 C20 C21 C25 . . . . 0.3(4) no
    C20 C21 C22 C23 . . . . -178.9(3) no
    C25 C21 C22 C23 . . . . -0.2(4) no
    C20 C21 C25 N4 . . . . 179.2(2) no
    C20 C21 C25 C26 . . . . 0.0(4) no
    C22 C21 C25 N4 . . . . 0.4(4) no
    C22 C21 C25 C26 . . . . -178.8(2) no
    C21 C22 C23 C24 . . . . -0.1(5) no
    C22 C23 C24 N4 . . . . 0.2(5) no
    C22 C23 C24 C28 . . . . 179.5(3) no
    N4 C25 C26 N3 . . . . -0.5(3) no
    N4 C25 C26 C18 . . . . -179.2(2) no
    C21 C25 C26 N3 . . . . 178.7(2) no
    C21 C25 C26 C18 . . . . 0.0(4) no
loop_
    _geom_hbond_atom_site_label_D
    _geom_hbond_atom_site_label_H
    _geom_hbond_atom_site_label_A
    _geom_hbond_site_symmetry_A
    _geom_hbond_distance_DH
    _geom_hbond_distance_HA
    _geom_hbond_distance_DA
    _geom_hbond_angle_DHA
    _geom_hbond_publ_flag
    O1W H1WA O9 3_675 0.82(2) 2.03(3) 2.832(3) 166(4) yes
    O1W H1WB O4 3_665 0.84(3) 2.15(3) 2.942(3) 158(3) yes
    O2 H2O O7 2_555 0.83 1.65 2.399(2) 148 yes
    N3 H3 O1W . 0.87 2.01 2.845(3) 161 yes
    N3 H3 N4 . 0.87 2.38 2.728(3) 105 yes
    O2W H2WA O8 1_545 0.84(3) 1.99(3) 2.785(3) 156(3) yes
    O2W H2WA O9 1_545 0.84(3) 2.55(3) 3.267(3) 144(3) yes
    O2W H2WB O4 . 0.81(2) 2.28(2) 3.094(3) 176(5) yes
    O5 H5O O2W 2_655 0.83 1.75 2.570(3) 169 yes
    O10 H10O O3 3_575 0.83 1.81 2.597(2) 158 yes
    C27 H27C O3 1_655 0.97 2.55 3.480(4) 161 yes
    C22 H22 Cg1 1_545 0.94 2.76 3.635(3) 155 yes
data_global
_journal_date_recd_electronic     2010-07-30
_journal_date_accepted     2010-08-05
_journal_name_full     'Acta Crystallographica, Section E'
_journal_year     2010
_journal_volume     66
_journal_issue      9
_journal_page_first     m1084
_journal_page_last     m1085
_journal_paper_category     QM
_journal_coeditor_code     LH5110
_publ_contact_author_name     'Zohreh Derikvand'
_publ_contact_author_address
;
Faculty of Science, Department of Chemistry, Islamic Azad University,
Khorramabad Branch, Khorramabad, Iran,
;
_publ_contact_author_email     'zderik@yahoo.com'
_publ_contact_author_fax     '0098 661 6200399'
_publ_contact_author_phone     '0098 9163676843'
_publ_section_title
;\
2,9-Dimethyl-1,10-phenanthrolin-1-ium
(6-carboxy-4-hydroxypyridine-2-carboxylato-\k^3^<i>O</i>^2^,<i>N</i>,\
<i>O</i>^6^)(4-hydroxypyridine-2,6-dicarboxylato-\k^3^<i>O</i>^2^,<i>N</i>,\
<i>O</i>^6^)nickelate(II) 2.35-hydrate: a proton-transfer compound
;
loop_
    _publ_author_name
    _publ_author_footnote
    _publ_author_address
    'Derakhshandeh, Maryam' .
;
Department of Chemistry, Faculty of Science, Islamic Azad University,
Mahshahr Branch, Mahshahr, Iran
;
    'Derikvand, Zohreh' .
;
Department of Chemistry, Faculty of Sciences, Islamic Azad University,
Khorramabad Branch, Khorramabad, Iran
;
    'Nemati, Andya' .
;
Iran Compiling Encyclopedia Foundation, Tajrish, Tehran, Iran
;
    'Stoeckli-Evans, Helen' .
;
Institute of Physics, University of Neuch\^atel, rue Emile-Argand 11,
CH-2009 Neuch\^atel, Switzerland
;
_publ_section_synopsis     .
