# Supplementary material for: 2,9-Dimethyl-1,10-phenanthrolin-1-ium (6-carb­oxy-4-hy­droxy­pyridine-2-carboxyl­ato-κ3 O 2,N,O 6)(4-hy­droxy­pyridine-2,6-dicarboxyl­ato-κ3 O 2,N,O 6)nickelate(II) 2.35-hydrate: a proton-transfer compound
Source: Acta Crystallogr Sect E Struct Rep Online. 2010 Aug 11;66(Pt 9):m1084–5. doi: 10.1107/S1600536810031399 (PMC3008066; doi:10.1107/S1600536810031399)
Supplement: Supplementary file 2 [file e-66-m1084-Isup2.hkl]

# 
# h,k,l, Fc-squared, Fo-squared, sigma(Fo-squared) and status flag 
# 
data_I
_shelx_title ' NI-CHEL   IPDS1   -50DEGC' 
_shelx_refln_list_code          4 
_shelx_F_calc_maximum      269.20 
_exptl_crystal_F_000      1390.00 
_reflns_d_resolution_high  0.8077 
 
loop_ 
 _symmetry_equiv_pos_as_xyz 
 'x, y, z' 
 '-x, y+1/2, -z+1/2' 
 '-x, -y, -z' 
 'x, -y-1/2, z-1/2' 
 
_cell_length_a    11.1663 
_cell_length_b     9.7296 
_cell_length_c    25.6985 
_cell_angle_alpha  90.000 
_cell_angle_beta   94.330 
_cell_angle_gamma  90.000 
 
_shelx_F_squared_multiplier     1.000 
 
loop_ 
 _refln_index_h 
 _refln_index_k 
 _refln_index_l 
 _refln_F_squared_calc 
 _refln_F_squared_meas 
 _refln_F_squared_sigma 
 _refln_observed_status 
   2   0   0     5689.61     5345.43    153.32 o 
   3   0   0    12111.03    11304.64    304.98 o 
   4   0   0      312.43      353.43     51.85 o 
   5   0   0     1790.32     1637.67     67.81 o 
   6   0   0    15832.95    16180.58    442.51 o 
   7   0   0     8769.84     8697.88    154.81 o 
   8   0   0     1450.40     1408.53     81.63 o 
   9   0   0       87.28       73.71     71.89 o 
  10   0   0     1829.87     1889.61     94.16 o 
  11   0   0      156.28      158.17     95.72 o 
  12   0   0      797.69      880.03    118.67 o 
  13   0   0      669.97      761.64    154.61 o 
   1   1   0    14945.48    14102.48    194.14 o 
   2   1   0     8239.01     7735.87    165.18 o 
   3   1   0       32.63       19.68     49.51 o 
   4   1   0     3869.21     3855.44     77.07 o 
   5   1   0        0.87        2.42     41.03 o 
   6   1   0     2234.57     2389.46     60.31 o 
   7   1   0      462.65      556.80     44.81 o 
   8   1   0      205.85      250.63     47.16 o 
   9   1   0      114.75      114.78     52.33 o 
  10   1   0        0.35        9.76     51.04 o 
  11   1   0       11.89       11.13     76.28 o 
  12   1   0        3.61       -4.42     74.94 o 
  13   1   0      297.93      323.89    138.42 o 
   0   2   0      931.70      579.31     71.32 o 
   1   2   0    25698.68    24614.40    258.28 o 
   2   2   0     2268.36     1936.76     66.80 o 
   3   2   0     1043.09      882.48     45.32 o 
   4   2   0     1162.65     1292.70     51.71 o 
   5   2   0       50.08       55.55     42.27 o 
   6   2   0        7.89       34.74     44.88 o 
   7   2   0     4831.93     4810.34    113.88 o 
   8   2   0     1683.33     1592.32     56.43 o 
   9   2   0      439.75      408.76     49.53 o 
  10   2   0     2215.11     2359.11     71.76 o 
  11   2   0     1161.81     1153.34     94.43 o 
  12   2   0      391.72      301.41     92.16 o 
  13   2   0      455.92      443.93    126.46 o 
   1   3   0     2276.61     2204.70     56.61 o 
   2   3   0      972.51      948.52     47.73 o 
   3   3   0      157.57       92.97     40.33 o 
   4   3   0     5683.30     5706.67     89.43 o 
   5   3   0     1799.35     1715.06     55.76 o 
   6   3   0     2022.97     2018.80     64.56 o 
   7   3   0        0.72        5.20     42.17 o 
   8   3   0     3591.37     3705.60     79.10 o 
   9   3   0       16.39       25.07     53.61 o 
  10   3   0        0.26       29.23     59.43 o 
  11   3   0      815.94      800.46     75.07 o 
  12   3   0     1418.30     1422.60     95.09 o 
  13   3   0        6.16      -12.83    124.00 o 
   0   4   0     2961.74     2851.36     80.18 o 
   1   4   0      292.66      279.51     36.19 o 
   2   4   0       56.88       51.22     33.64 o 
   3   4   0     7673.54     7659.88     80.26 o 
   4   4   0     1850.10     1851.97     57.36 o 
   5   4   0        1.00       -3.21     39.69 o 
   6   4   0      846.26      871.22     45.72 o 
   7   4   0     1280.39     1251.59     53.12 o 
   8   4   0       53.67       55.14     49.55 o 
   9   4   0      490.94      499.92     70.28 o 
  10   4   0      500.29      478.20     62.80 o 
  11   4   0        1.69       -6.18     71.79 o 
  12   4   0       20.18       23.21     78.41 o 
   1   5   0     2757.92     2685.18     48.85 o 
   2   5   0      327.56      292.96     42.12 o 
   3   5   0        1.73        5.19     36.36 o 
   4   5   0       17.98       -1.95     39.62 o 
   5   5   0     1786.45     1785.28     54.98 o 
   6   5   0     2282.32     2409.25     62.88 o 
   7   5   0       34.31       16.53     44.74 o 
   8   5   0      100.00       72.71     45.85 o 
   9   5   0      779.45      787.09     75.62 o 
  10   5   0        0.66       36.48     70.36 o 
  11   5   0      109.11       70.96     64.07 o 
  12   5   0      289.20      286.81     92.96 o 
   0   6   0      402.94      464.02     56.56 o 
   1   6   0     3565.52     3781.49     58.63 o 
   2   6   0     1017.95     1035.15     42.63 o 
   3   6   0       43.18       66.00     34.08 o 
   4   6   0       62.38       71.72     34.28 o 
   5   6   0      829.70      769.18     49.89 o 
   6   6   0      325.87      349.23     48.05 o 
   7   6   0      148.58      137.43     42.69 o 
   8   6   0       84.81       57.39     65.64 o 
   9   6   0      257.66      192.88     71.79 o 
  10   6   0        0.79       24.72     72.03 o 
  11   6   0        4.26       24.17     90.38 o 
   1   7   0     1080.41      978.77     45.10 o 
   2   7   0     2356.32     2478.87     55.43 o 
   3   7   0      213.67      209.74     38.45 o 
   4   7   0     2077.38     2119.07     51.79 o 
   5   7   0     1402.32     1461.34     53.64 o 
   6   7   0       40.80       25.05     41.81 o 
   7   7   0      246.61      191.40     63.94 o 
   8   7   0     1177.08     1158.59     59.07 o 
   9   7   0     1085.89     1034.38     66.47 o 
  10   7   0       36.98       50.27     87.62 o 
  11   7   0      226.41      211.41     94.27 o 
   0   8   0      134.25      149.40     54.34 o 
   1   8   0      704.59      779.93     49.29 o 
   2   8   0      122.36      128.62     41.73 o 
   3   8   0     1643.23     1664.77     50.42 o 
   4   8   0       35.22       29.27     46.79 o 
   5   8   0       74.08       64.68     53.59 o 
   6   8   0       94.01       86.30     49.73 o 
   7   8   0        4.13      -10.16     50.01 o 
   8   8   0       89.03       34.54     61.17 o 
   9   8   0        1.68       15.76     74.51 o 
  10   8   0      112.29       62.17     94.73 o 
   1   9   0      708.59      827.50     51.92 o 
   2   9   0     1234.37     1272.06     47.52 o 
   3   9   0      285.31      271.57     55.42 o 
   4   9   0       15.73       14.71     54.45 o 
   5   9   0      755.80      799.59     58.41 o 
   6   9   0     1173.18     1151.12     67.56 o 
   7   9   0       19.50       17.32     71.16 o 
   8   9   0     1098.69      946.58     86.22 o 
   9   9   0      542.07      427.77     69.32 o 
   0  10   0      414.79      413.94     87.88 o 
   1  10   0      174.33      137.17     61.83 o 
   2  10   0        2.08        6.29     46.64 o 
   3  10   0        3.57       25.57     55.49 o 
   4  10   0      117.69      109.30     56.63 o 
   5  10   0       13.14      -11.50     65.54 o 
   6  10   0        1.64      -40.35     70.53 o 
   7  10   0        6.77       64.45     79.46 o 
   1  11   0      502.59      453.32     56.64 o 
   2  11   0      411.70      369.08     64.79 o 
   3  11   0      116.57       72.38     70.61 o 
   4  11   0       60.06       22.27     59.51 o 
   5  11   0       64.14       44.60     61.17 o 
 -13   1   1        8.30       13.69     99.95 o 
 -12   1   1      279.25      315.52     72.60 o 
 -11   1   1      243.78      269.69     68.15 o 
 -10   1   1      249.74      222.17     53.02 o 
  -9   1   1     1142.23     1175.32     57.72 o 
  -8   1   1     3816.03     3702.74     69.81 o 
  -7   1   1     1961.26     2006.74     55.73 o 
  -6   1   1      333.02      295.92     42.99 o 
  -5   1   1     1573.97     1397.08     44.60 o 
  -4   1   1     6268.91     5299.01    132.82 o 
  -3   1   1    15821.67    15092.75    349.50 o 
  -2   1   1     6026.34     5019.95    202.53 o 
  -1   1   1    31227.93    30833.61    262.46 o 
   0   1   1    21232.42    19522.44    258.22 o 
   1   1   1     5795.85     5060.43    125.91 o 
   2   1   1    14548.16    12944.30    200.40 o 
   3   1   1     5599.86     4927.84    122.40 o 
   4   1   1     1796.41     1794.14     69.04 o 
   5   1   1     1852.90     1723.91     63.38 o 
   6   1   1     3935.11     3716.63     83.24 o 
   7   1   1      724.39      718.82     52.53 o 
   8   1   1     3522.18     3565.56     69.02 o 
   9   1   1     3616.07     3640.77     70.85 o 
  10   1   1      437.61      442.56     57.09 o 
  11   1   1      277.14      296.68     74.81 o 
  12   1   1     1867.11     2007.87    125.88 o 
  13   1   1      769.11      704.50    129.53 o 
 -13   2   1       17.65       33.57    111.57 o 
 -12   2   1      154.67      112.16     89.29 o 
 -11   2   1      445.12      391.92     73.92 o 
 -10   2   1      340.15      314.79     51.54 o 
  -9   2   1      405.62      394.16     46.79 o 
  -8   2   1      691.22      694.49     48.49 o 
  -7   2   1      235.72      186.83     44.53 o 
  -6   2   1     3354.15     3321.05     67.99 o 
  -5   2   1      277.04      290.07     40.53 o 
  -4   2   1     2926.91     2769.81     63.25 o 
  -3   2   1     2967.16     2858.07     65.65 o 
  -2   2   1     4965.09     4779.66     86.02 o 
  -1   2   1       71.36       75.75     42.65 o 
   0   2   1     3109.94     2886.33     75.45 o 
   1   2   1     6830.24     6554.84    100.12 o 
   2   2   1      228.91      210.31     50.18 o 
   3   2   1      314.67      334.89     48.04 o 
   4   2   1      669.05      577.96     42.69 o 
   5   2   1      550.41      612.24     47.97 o 
   6   2   1      271.50      310.51     56.28 o 
   7   2   1      470.04      514.22     59.84 o 
   8   2   1      109.99       84.43     57.98 o 
   9   2   1       13.56       18.40     53.39 o 
  10   2   1       85.27       78.45     69.26 o 
  11   2   1       14.43       16.41     70.72 o 
  12   2   1       15.96       13.79     89.01 o 
  13   2   1       13.34       -3.47    112.88 o 
 -13   3   1        8.43       11.78    113.05 o 
 -12   3   1       67.96       12.83     90.22 o 
 -11   3   1      459.53      382.00     73.01 o 
 -10   3   1      310.41      303.75     57.32 o 
  -9   3   1      307.95      303.36     48.77 o 
  -8   3   1     1364.58     1320.17     60.42 o 
  -7   3   1     2614.83     2613.42     67.78 o 
  -6   3   1      114.47      146.58     48.03 o 
  -5   3   1     3081.08     2945.52     67.69 o 
  -4   3   1     6983.83     6423.19     94.81 o 
  -3   3   1        3.16        7.37     33.45 o 
  -2   3   1      783.45      703.39     45.95 o 
  -1   3   1     3346.71     3123.73     62.39 o 
   0   3   1      307.36      306.73     40.89 o 
   1   3   1     2857.69     2742.86     60.96 o 
   2   3   1     3831.64     3498.70     66.62 o 
   3   3   1     2426.83     2171.22     54.54 o 
   4   3   1    10595.14    10514.58    322.10 o 
   5   3   1     3571.41     3401.12     70.08 o 
   6   3   1     8109.24     8051.14    131.83 o 
   7   3   1     1171.56     1196.24     65.96 o 
   8   3   1        5.16      -36.93     64.67 o 
   9   3   1     2671.63     2679.95    130.14 o 
  10   3   1      443.00      447.75     71.74 o 
  11   3   1      983.93      887.72     75.86 o 
  12   3   1     2069.99     2054.82    113.69 o 
  13   3   1      231.56      159.43    114.50 o 
 -12   4   1       85.92       65.78     69.96 o 
 -11   4   1      115.93       79.02     72.42 o 
 -10   4   1      350.55      320.70     71.41 o 
  -9   4   1     1168.91     1195.58     63.66 o 
  -8   4   1     1546.03     1601.98     61.27 o 
  -7   4   1     1874.95     1909.69     61.98 o 
  -6   4   1      981.62      926.07     51.78 o 
  -5   4   1      241.37      265.43     43.54 o 
  -4   4   1     3863.44     3763.92     92.95 o 
  -3   4   1      464.44      356.97     34.09 o 
  -2   4   1      131.03      111.78     30.91 o 
  -1   4   1     1286.96     1262.76     42.48 o 
   0   4   1      555.75      577.70     34.09 o 
   1   4   1      863.28      751.31     40.53 o 
   2   4   1       24.79       30.88     30.67 o 
   3   4   1      577.98      540.01     37.94 o 
   4   4   1     7565.99     7769.74     95.26 o 
   5   4   1     4033.39     4005.90     66.90 o 
   6   4   1       51.41       44.26     39.05 o 
   7   4   1     1320.97     1324.53     62.69 o 
   8   4   1        4.84       27.21     53.34 o 
   9   4   1       64.01       47.83     66.88 o 
  10   4   1      762.18      735.81     90.64 o 
  11   4   1     1102.51     1265.40     78.35 o 
  12   4   1      496.20      493.93     92.84 o 
 -12   5   1      143.57       75.42     79.87 o 
 -11   5   1       73.09       55.34     63.80 o 
 -10   5   1       17.22       -0.24     54.88 o 
  -9   5   1      833.07      769.15     68.11 o 
  -8   5   1       52.94       66.89     44.68 o 
  -7   5   1      901.47      893.17     50.36 o 
  -6   5   1     1253.15     1247.77     49.57 o 
  -5   5   1       42.51       29.89     41.35 o 
  -4   5   1      446.92      442.08     42.47 o 
  -3   5   1        3.04        6.70     33.56 o 
  -2   5   1      492.36      506.92     43.53 o 
  -1   5   1      423.31      385.30     35.74 o 
   0   5   1      373.34      326.82     30.70 o 
   1   5   1      224.33      176.02     39.71 o 
   2   5   1       65.93       73.82     40.31 o 
   3   5   1     1222.84     1270.74     52.06 o 
   4   5   1      451.06      528.78     47.40 o 
   5   5   1     1056.23     1072.15     54.85 o 
   6   5   1      164.27      180.81     48.61 o 
   7   5   1      232.55      231.91     46.42 o 
   8   5   1      507.75      404.97     51.00 o 
   9   5   1       51.05       61.82     69.81 o 
  10   5   1      143.68      164.02     87.40 o 
  11   5   1        0.24       17.60     63.24 o 
  12   5   1       31.06      -14.67     80.08 o 
 -11   6   1        3.61        4.61     78.28 o 
 -10   6   1      659.66      652.23     76.93 o 
  -9   6   1     1712.54     1766.34     68.99 o 
  -8   6   1      563.33      455.61     54.85 o 
  -7   6   1      189.38      156.30     42.85 o 
  -6   6   1     5347.23     5269.43     79.29 o 
  -5   6   1      291.16      289.39     42.20 o 
  -4   6   1        4.62        9.83     33.68 o 
  -3   6   1     2424.63     2403.14     49.62 o 
  -2   6   1     2094.87     2134.20     67.62 o 
  -1   6   1      714.59      728.86     38.35 o 
   0   6   1     4151.08     4292.03    117.47 o 
   1   6   1     6272.38     6251.72    151.08 o 
   2   6   1       31.95       15.67     40.04 o 
   3   6   1     2483.84     2445.66     50.24 o 
   4   6   1     4587.42     4632.24     60.62 o 
   5   6   1     1015.04     1053.88     51.64 o 
   6   6   1     1256.63     1261.55     46.65 o 
   7   6   1       15.82       10.49     48.60 o 
   8   6   1      896.56      923.60     73.97 o 
   9   6   1      112.67       78.06     77.57 o 
  10   6   1        6.35       15.39     89.03 o 
  11   6   1      428.98      509.05    112.70 o 
 -11   7   1       29.04        0.13     80.86 o 
 -10   7   1        2.98      -31.03     78.28 o 
  -9   7   1        0.11       12.46     68.50 o 
  -8   7   1      118.25       60.01     57.18 o 
  -7   7   1      129.92      116.55     49.66 o 
  -6   7   1      150.10      106.27     42.51 o 
  -5   7   1     1205.80     1195.26     51.12 o 
  -4   7   1      648.60      616.07     44.78 o 
  -3   7   1       32.54        9.87     40.61 o 
  -2   7   1      388.55      438.37     46.74 o 
  -1   7   1      240.90      200.85     41.77 o 
   0   7   1        3.46       -5.29     39.89 o 
   1   7   1     2979.53     3211.23    108.33 o 
   2   7   1       12.68       -1.53     40.27 o 
   3   7   1       25.97       21.89     45.47 o 
   4   7   1      317.71      330.48     42.52 o 
   5   7   1       39.13       41.21     38.11 o 
   6   7   1        4.69       -3.84     47.02 o 
   7   7   1        1.95      -10.98     53.70 o 
   8   7   1      136.44      123.83     59.34 o 
   9   7   1      128.50       57.23     73.06 o 
  10   7   1       30.99       93.47    109.94 o 
  11   7   1      219.09      215.35    114.91 o 
 -10   8   1      590.49      510.63     82.57 o 
  -9   8   1      454.77      418.85     74.41 o 
  -8   8   1       28.38       28.41     63.37 o 
  -7   8   1      919.29      894.37     54.28 o 
  -6   8   1      599.37      571.89     56.92 o 
  -5   8   1      905.02      951.54     57.17 o 
  -4   8   1      222.89      218.66     43.42 o 
  -3   8   1     1253.07     1418.28     53.15 o 
  -2   8   1      308.66      298.31     39.34 o 
  -1   8   1      698.76      709.97     41.17 o 
   0   8   1     1048.94     1048.04     50.35 o 
   1   8   1     1723.39     1798.52     49.35 o 
   2   8   1     1065.47     1080.45     46.29 o 
   3   8   1       30.28       23.71     38.16 o 
   4   8   1      750.57      757.43     45.95 o 
   5   8   1      791.88      818.26     56.87 o 
   6   8   1       34.73       40.11     54.03 o 
   7   8   1     1460.08     1540.80     62.50 o 
   8   8   1      660.27      739.65     55.10 o 
   9   8   1        8.58       28.09     85.40 o 
  10   8   1      208.75      146.76    114.60 o 
  -9   9   1        0.10       -6.37     74.71 o 
  -8   9   1       28.38       27.90     72.82 o 
  -7   9   1      148.70       83.03     70.46 o 
  -6   9   1        3.03      -20.96     62.34 o 
  -5   9   1       64.11       71.66     54.90 o 
  -4   9   1      752.78      757.35     57.42 o 
  -3   9   1     3436.17     3649.07    102.16 o 
  -2   9   1       21.50        0.95     53.21 o 
  -1   9   1      208.55      206.55     53.71 o 
   0   9   1      483.06      540.57     54.94 o 
   1   9   1       15.83       14.06     44.76 o 
   2   9   1      204.01      182.10     54.38 o 
   3   9   1        0.28       14.73     60.53 o 
   4   9   1      160.64      108.76     54.80 o 
   5   9   1       26.41       33.76     50.20 o 
   6   9   1       16.26       25.24     55.79 o 
   7   9   1       20.59       16.67     72.22 o 
   8   9   1       10.95       34.63     82.30 o 
   9   9   1       51.71      -85.18    100.09 o 
  -7  10   1      283.55      186.31     72.62 o 
  -6  10   1     1071.43     1158.81    105.63 o 
  -5  10   1      440.56      439.64     72.29 o 
  -4  10   1      953.07      884.67     66.30 o 
  -3  10   1     2052.47     2231.14     69.93 o 
  -2  10   1      479.46      524.79     52.50 o 
  -1  10   1       14.13      -19.27     55.07 o 
   0  10   1      892.58      934.10     58.57 o 
   1  10   1      295.52      254.71     56.43 o 
   2  10   1        7.90       35.51     50.41 o 
   3  10   1      583.10      624.77     58.62 o 
   4  10   1      798.54      781.86     60.28 o 
   5  10   1     1324.03     1364.26     71.53 o 
   6  10   1       15.02       33.99     69.67 o 
   7  10   1      203.50      128.16     84.87 o 
  -5  11   1       72.94       57.49     71.91 o 
  -4  11   1      182.48      122.98     71.23 o 
  -3  11   1       82.28       31.89     78.51 o 
  -2  11   1        0.98       27.23     69.16 o 
  -1  11   1      105.82       64.12     63.87 o 
   0  11   1      263.33      232.83     63.49 o 
   1  11   1       47.40       14.98     59.33 o 
   2  11   1      180.62      163.84     64.17 o 
   3  11   1      134.52      130.18     70.26 o 
   4  11   1        1.55       63.34     78.41 o 
   5  11   1        8.74       50.64     71.51 o 
   0  12   1       96.16       98.17    115.26 o 
 -13   0   2     1162.82     1208.39    132.96 o 
 -12   0   2     1479.53     1566.04    103.58 o 
 -11   0   2      745.37      686.54     92.58 o 
 -10   0   2     1295.82     1325.24     86.36 o 
  -9   0   2     2771.47     2697.38     92.41 o 
  -8   0   2      956.96      937.93     74.44 o 
  -7   0   2      938.59      995.03     75.66 o 
  -6   0   2       27.54       60.83     65.92 o 
  -5   0   2     8612.37     7753.69    163.33 o 
  -4   0   2     1507.09     1450.21     78.56 o 
  -3   0   2     1193.45     1280.19     70.63 o 
  -2   0   2       49.61       39.63     56.05 o 
  -1   0   2     9216.57     8333.18    206.56 o 
   1   0   2      103.45      169.47    101.21 o 
   2   0   2      126.05       89.15     95.28 o 
   3   0   2       25.29       35.45     78.45 o 
   4   0   2     3553.23     3501.73    128.88 o 
   5   0   2    10746.99     9707.32    335.38 o 
   6   0   2        4.35       10.63     63.92 o 
   7   0   2     6408.77     6879.44    122.96 o 
   8   0   2     3006.90     2984.77    114.20 o 
   9   0   2     5066.19     5165.47    204.62 o 
  10   0   2     2046.27     1961.83    106.10 o 
  11   0   2      728.84      862.21    115.51 o 
  12   0   2      490.65      496.65    123.49 o 
  13   0   2      363.63      284.76    182.09 o 
 -13   1   2       91.07       42.18    103.65 o 
 -12   1   2        0.73       -8.82     69.81 o 
 -11   1   2      692.61      655.66     74.71 o 
 -10   1   2      161.53      125.83     52.71 o 
  -9   1   2      224.36      228.32     49.53 o 
  -8   1   2        8.00        1.70     45.35 o 
  -7   1   2      106.27       93.14     36.93 o 
  -6   1   2     2870.51     3062.24     67.21 o 
  -5   1   2      175.01      135.93     33.64 o 
  -4   1   2      399.85      361.52     36.00 o 
  -3   1   2     2201.87     2104.96     57.45 o 
  -2   1   2       86.10       97.34     53.60 o 
  -1   1   2      592.66      694.66     59.99 o 
   0   1   2     4106.13     3510.77     95.43 o 
   1   1   2      117.62      126.21     57.24 o 
   2   1   2     3110.99     2914.27    114.18 o 
   3   1   2        0.79       -8.99     60.73 o 
   4   1   2     1374.91     1283.44     73.77 o 
   5   1   2      314.90      292.54     49.64 o 
   6   1   2     1488.95     1440.66     68.66 o 
   7   1   2     1200.46     1313.20     69.29 o 
   8   1   2       80.30       82.86     50.02 o 
   9   1   2      170.04      125.38     49.67 o 
  10   1   2        0.32        4.12     61.66 o 
  11   1   2       30.68       26.63     85.46 o 
  12   1   2       22.14       -1.51     97.47 o 
  13   1   2        0.38        8.78    136.61 o 
 -13   2   2      490.89      490.12    114.86 o 
 -12   2   2        4.58       15.44     72.23 o 
 -11   2   2       46.20       46.52     68.18 o 
 -10   2   2      743.09      778.82     57.37 o 
  -9   2   2      840.72      929.30     49.82 o 
  -8   2   2     2012.89     2012.00     53.33 o 
  -7   2   2        0.44        6.64     35.52 o 
  -6   2   2     3893.67     3857.61     64.19 o 
  -5   2   2     3272.88     2951.36     64.03 o 
  -4   2   2     1073.10     1002.91     46.70 o 
  -3   2   2      934.40      821.52     45.93 o 
  -2   2   2    20867.29    20728.71    224.45 o 
  -1   2   2      566.46      546.07     51.43 o 
   0   2   2      697.68      652.36     50.95 o 
   1   2   2      581.52      481.36     47.42 o 
   2   2   2     3022.68     2836.05     84.77 o 
   3   2   2      195.64      194.53     41.47 o 
   4   2   2     2819.83     2497.38     86.69 o 
   5   2   2    11327.97    10259.94    128.65 o 
   6   2   2      165.61      170.57     54.70 o 
   7   2   2      333.32      296.55     55.39 o 
   8   2   2     2047.59     2096.53     82.82 o 
   9   2   2      774.94      720.89     59.02 o 
  10   2   2      848.70      854.47     73.70 o 
  11   2   2     1446.31     1562.90     80.13 o 
  12   2   2      318.90      354.06    100.58 o 
  13   2   2       78.45       61.28    124.06 o 
 -13   3   2        7.22      -37.17    113.16 o 
 -12   3   2       86.18       39.77     94.21 o 
 -11   3   2      370.76      315.09     65.37 o 
 -10   3   2       34.25       16.11     53.63 o 
  -9   3   2     2740.84     2782.69     64.46 o 
  -8   3   2     1227.98     1265.75     47.87 o 
  -7   3   2     1279.73     1239.46     57.74 o 
  -6   3   2        6.88      -13.01     41.44 o 
  -5   3   2     2687.95     2763.57     60.74 o 
  -4   3   2     1124.24     1051.63     47.09 o 
  -3   3   2        5.59        3.68     31.10 o 
  -2   3   2    14591.01    14930.88    174.74 o 
  -1   3   2      106.18       92.35     38.08 o 
   0   3   2       23.06       54.81     34.39 o 
   1   3   2     4174.55     3951.44     83.75 o 
   2   3   2      765.00      751.65     42.68 o 
   3   3   2     3663.94     3292.85     66.08 o 
   4   3   2     3830.49     3875.07     72.42 o 
   5   3   2      616.37      683.27     47.63 o 
   6   3   2      865.72     1005.76     62.18 o 
   7   3   2      587.30      517.03     68.14 o 
   8   3   2       22.97       32.42     64.37 o 
   9   3   2      325.23      287.19     68.42 o 
  10   3   2     1243.78     1273.38     75.96 o 
  11   3   2        1.63       29.12     71.43 o 
  12   3   2        1.34      -30.76     89.84 o 
  13   3   2       74.74       73.43    124.42 o 
 -12   4   2      664.37      642.00     80.92 o 
 -11   4   2      131.89      110.62     72.12 o 
 -10   4   2      152.51      117.59     54.88 o 
  -9   4   2      542.73      533.43     42.62 o 
  -8   4   2     1329.67     1278.69     52.36 o 
  -7   4   2       18.24       -1.19     38.20 o 
  -6   4   2     2505.66     2466.11     56.93 o 
  -5   4   2     1103.26     1078.97     53.58 o 
  -4   4   2       32.57       38.30     37.02 o 
  -3   4   2     3583.27     3465.87    105.37 o 
  -2   4   2      183.46      146.20     34.31 o 
  -1   4   2        2.80       28.94     33.88 o 
   0   4   2      336.39      355.12     34.64 o 
   1   4   2       61.16       40.72     33.63 o 
   2   4   2     9337.43     8928.68    256.07 o 
   3   4   2      125.91      135.16     34.75 o 
   4   4   2     2487.47     2357.96     57.15 o 
   5   4   2      791.31      825.25     49.89 o 
   6   4   2     3846.54     3917.23     74.28 o 
   7   4   2      298.21      326.82     59.92 o 
   8   4   2     1283.55     1263.66     74.55 o 
   9   4   2      477.38      470.34     74.44 o 
  10   4   2       22.23       25.72     86.10 o 
  11   4   2     1020.40     1072.13     77.63 o 
  12   4   2     1154.39     1215.59     95.87 o 
 -12   5   2        0.62        9.26     70.67 o 
 -11   5   2      110.65      100.52     73.62 o 
 -10   5   2      939.70      994.17     60.49 o 
  -9   5   2      288.33      246.21     66.98 o 
  -8   5   2      303.54      220.32     42.06 o 
  -7   5   2     3156.60     3072.06     84.36 o 
  -6   5   2      268.93      249.19     39.99 o 
  -5   5   2      726.58      724.02     48.96 o 
  -4   5   2      873.25      832.32     44.94 o 
  -3   5   2     1073.58     1011.92     49.88 o 
  -2   5   2     1826.72     1951.29     49.40 o 
  -1   5   2        6.84       13.84     34.15 o 
   0   5   2     2476.74     2392.82     47.13 o 
   1   5   2     3510.93     3539.95     63.14 o 
   2   5   2     4318.34     4343.02     66.31 o 
   3   5   2    11235.56    12022.17    136.21 o 
   4   5   2     2472.28     2625.61     55.87 o 
   5   5   2      267.57      274.88     41.80 o 
   6   5   2     2238.38     2256.73     58.70 o 
   7   5   2       24.69       27.69     45.96 o 
   8   5   2      437.96      386.25     57.60 o 
   9   5   2        2.89       38.75     85.18 o 
  10   5   2      136.85      185.81     88.43 o 
  11   5   2      191.11      146.14    104.67 o 
  12   5   2       49.34      100.00     91.79 o 
 -11   6   2      127.18      138.23     78.44 o 
 -10   6   2       33.26        8.39     59.04 o 
  -9   6   2      507.21      479.49     69.19 o 
  -8   6   2       44.60       54.52     53.48 o 
  -7   6   2       63.16       52.66     41.73 o 
  -6   6   2      355.84      382.67     47.97 o 
  -5   6   2      951.11      986.57     50.75 o 
  -4   6   2      449.00      437.78     36.84 o 
  -3   6   2      200.63      256.76     37.54 o 
  -2   6   2       40.61       64.92     44.45 o 
  -1   6   2      346.02      371.96     45.78 o 
   0   6   2      716.89      791.45     44.25 o 
   1   6   2     7588.14     7878.38    147.59 o 
   2   6   2     2649.43     2749.15     55.00 o 
   3   6   2        4.44        0.30     36.57 o 
   4   6   2      397.80      394.37     42.43 o 
   5   6   2      542.66      593.76     44.25 o 
   6   6   2     1107.82     1068.98     49.70 o 
   7   6   2       22.04      -13.80     51.23 o 
   8   6   2      232.19      190.96     61.55 o 
   9   6   2      455.78      438.78     73.97 o 
  10   6   2      140.26      117.54     89.42 o 
  11   6   2       25.35       35.20     78.70 o 
 -11   7   2      434.07      404.21     82.54 o 
 -10   7   2      342.98      311.20     86.81 o 
  -9   7   2       21.23       43.79     65.32 o 
  -8   7   2     1543.76     1579.08     64.39 o 
  -7   7   2      123.23      113.19     54.67 o 
  -6   7   2      169.98      170.40     42.90 o 
  -5   7   2     2684.31     2703.36     58.79 o 
  -4   7   2     2432.40     2458.18     64.89 o 
  -3   7   2      233.18      249.34     41.84 o 
  -2   7   2        0.16      -17.99     40.22 o 
  -1   7   2      794.44      803.36     38.56 o 
   0   7   2     3965.57     3996.26     80.19 o 
   1   7   2      954.81      991.11     49.50 o 
   2   7   2     2426.34     2446.31     47.58 o 
   3   7   2     4316.96     4404.54     99.03 o 
   4   7   2     1664.53     1733.64     53.89 o 
   5   7   2     2252.03     2332.77     57.59 o 
   6   7   2     1346.70     1388.87     60.83 o 
   7   7   2       16.20       -5.93     66.14 o 
   8   7   2        0.82       12.06     52.85 o 
   9   7   2       22.56        8.92     77.57 o 
  10   7   2      158.58      161.96     91.55 o 
  11   7   2       38.34      -44.54    163.40 o 
 -10   8   2      102.03      135.31     88.46 o 
  -9   8   2       21.63       21.15     81.63 o 
  -8   8   2        0.18       10.57     63.18 o 
  -7   8   2       83.60       36.29     55.43 o 
  -6   8   2       27.41      -18.00     54.23 o 
  -5   8   2       49.90       65.63     53.81 o 
  -4   8   2        8.25       24.43     41.97 o 
  -3   8   2      120.75       96.41     38.41 o 
  -2   8   2        8.46        6.08     46.32 o 
  -1   8   2      380.14      404.60     47.41 o 
   0   8   2        6.78        8.00     34.59 o 
   1   8   2      104.78      105.29     41.73 o 
   2   8   2       70.24       95.27     41.61 o 
   3   8   2      175.04      139.43     42.61 o 
   4   8   2      159.80      121.53     38.78 o 
   5   8   2      395.43      392.12     50.57 o 
   6   8   2      140.18      142.24     54.38 o 
   7   8   2      133.29      129.56     55.59 o 
   8   8   2       52.78       45.69     60.66 o 
   9   8   2      163.26      110.10     88.83 o 
  10   8   2        0.49       12.85     92.72 o 
  -9   9   2      179.62      145.98     72.99 o 
  -8   9   2      118.88       77.73     79.04 o 
  -7   9   2     1405.69     1313.45     64.70 o 
  -6   9   2       18.47       55.62     62.30 o 
  -5   9   2      927.54      887.37     54.10 o 
  -4   9   2     3823.90     4341.24     74.99 o 
  -3   9   2     4013.76     4415.38     93.40 o 
  -2   9   2        9.03      -10.24     59.38 o 
  -1   9   2      157.24      184.26     53.50 o 
   0   9   2      339.96      383.64     43.47 o 
   1   9   2       86.65       68.63     53.25 o 
   2   9   2      785.04      851.76     56.89 o 
   3   9   2     4125.76     4162.57     78.19 o 
   4   9   2      774.50      783.72     53.45 o 
   5   9   2      117.31       75.73     55.50 o 
   6   9   2     1219.10     1228.49     57.03 o 
   7   9   2      707.46      811.60     66.26 o 
   8   9   2       72.02       67.54     72.42 o 
  -7  10   2        4.55       11.61     71.43 o 
  -6  10   2       73.98       97.63     78.23 o 
  -5  10   2       72.51       39.20     63.55 o 
  -4  10   2      129.82       93.62     63.23 o 
  -3  10   2       38.04        9.14     62.11 o 
  -2  10   2       17.88        4.49     46.38 o 
  -1  10   2        4.77      -43.88     54.90 o 
   0  10   2       10.53        7.40     49.57 o 
   1  10   2      346.37      309.98     62.41 o 
   2  10   2      284.41      306.24     51.40 o 
   3  10   2       26.75        6.68     55.84 o 
   4  10   2      305.72      268.48     57.80 o 
   5  10   2        2.23       28.15     68.43 o 
   6  10   2        6.61       -2.90     69.91 o 
   7  10   2      366.53      238.38     67.20 o 
  -5  11   2       78.88       18.88     71.44 o 
  -4  11   2      682.10      617.18     73.75 o 
  -3  11   2      250.31      180.04     71.28 o 
  -2  11   2       84.85      108.38     63.51 o 
  -1  11   2       81.03       55.15     63.52 o 
   0  11   2       28.52      -12.16     63.21 o 
   1  11   2      479.26      354.84     71.34 o 
   2  11   2      444.39      373.71     71.26 o 
   3  11   2      726.27      726.35     72.67 o 
   4  11   2      208.82      170.11     79.71 o 
   5  11   2       27.58       16.79     65.76 o 
 -13   1   3     1624.64     1556.44     96.38 o 
 -12   1   3       19.18       35.06     65.16 o 
 -11   1   3     1496.86     1583.13     72.38 o 
 -10   1   3      925.90      945.23     54.16 o 
  -9   1   3     1227.22     1256.29     55.01 o 
  -8   1   3       30.21       49.71     45.43 o 
  -7   1   3     3300.87     3142.87     66.09 o 
  -6   1   3      948.08      732.68     38.59 o 
  -5   1   3      248.66      296.00     29.24 o 
  -4   1   3     2452.06     2382.44     54.03 o 
  -3   1   3     6701.43     6166.73     80.69 o 
  -2   1   3    16568.76    15737.64    294.02 o 
  -1   1   3     6649.52     6499.10     97.29 o 
   0   1   3    10339.03    10594.41    119.49 o 
   1   1   3      121.32      103.69     43.33 o 
   2   1   3      713.94      596.79     60.48 o 
   3   1   3     7856.00     7988.98    146.73 o 
   4   1   3     6594.73     5890.78    158.33 o 
   5   1   3       61.31       80.01     53.31 o 
   6   1   3     3681.83     3766.60     99.40 o 
   7   1   3     4883.20     4765.34     99.82 o 
   8   1   3     1492.02     1516.04     63.62 o 
   9   1   3      889.32      896.26     61.34 o 
  10   1   3       22.27       -7.19     58.16 o 
  11   1   3      178.59      239.13     96.05 o 
  12   1   3       32.19       -3.08    109.36 o 
  13   1   3      188.27      208.35    139.89 o 
 -13   2   3       11.72       32.37     95.99 o 
 -12   2   3       30.49        4.45     70.82 o 
 -11   2   3       14.54       19.34     63.34 o 
 -10   2   3       46.47       19.05     44.52 o 
  -9   2   3      279.77      302.45     40.90 o 
  -8   2   3      956.21      960.23     44.96 o 
  -7   2   3      170.71      160.36     37.69 o 
  -6   2   3     1464.94     1546.46     48.16 o 
  -5   2   3      453.89      466.29     34.72 o 
  -4   2   3      548.91      489.63     39.59 o 
  -3   2   3    20940.31    22192.21    145.02 o 
  -2   2   3    37038.89    38478.95    614.43 o 
  -1   2   3    14941.96    15060.57    153.81 o 
   0   2   3      436.03      481.50     46.86 o 
   1   2   3        7.22        0.31     43.03 o 
   2   2   3     2008.03     1768.39     60.07 o 
   3   2   3     3600.84     3524.03     77.65 o 
   4   2   3     7508.71     7770.33    120.38 o 
   5   2   3      312.18      275.74     55.37 o 
   6   2   3        2.52      -11.82     52.07 o 
   7   2   3       52.02       77.77     64.06 o 
   8   2   3      145.76      126.95     65.70 o 
   9   2   3     2232.45     2267.95     88.88 o 
  10   2   3     1965.58     2166.23     86.20 o 
  11   2   3       38.54       13.68     71.21 o 
  12   2   3       65.96       62.01     89.76 o 
  13   2   3      100.83       68.53    114.29 o 
 -13   3   3      293.36      183.60    115.61 o 
 -12   3   3       29.01        1.64     77.04 o 
 -11   3   3       14.82       20.81     53.88 o 
 -10   3   3      413.16      472.52     59.38 o 
  -9   3   3      636.98      659.43     48.50 o 
  -8   3   3        1.74        4.48     40.99 o 
  -7   3   3      685.20      671.97     39.09 o 
  -6   3   3     2237.02     2184.90     55.78 o 
  -5   3   3      121.72      136.93     41.56 o 
  -4   3   3     8776.02     8373.28    105.22 o 
  -3   3   3    13119.08    12310.68    243.61 o 
  -2   3   3     6388.50     6634.52    120.79 o 
  -1   3   3      518.38      508.43     38.69 o 
   0   3   3     1923.44     1754.35     52.10 o 
   1   3   3      511.27      581.62     41.80 o 
   2   3   3     2317.04     2191.80     58.94 o 
   3   3   3       20.42       38.88     33.87 o 
   4   3   3      404.44      353.36     39.14 o 
   5   3   3       84.94       42.37     42.39 o 
   6   3   3       42.69       56.46     52.66 o 
   7   3   3     2476.85     2329.62     67.41 o 
   8   3   3     1676.46     1639.86     77.53 o 
   9   3   3        8.12       25.24     66.06 o 
  10   3   3     1582.67     1831.09     96.66 o 
  11   3   3      773.09      795.96     76.25 o 
  12   3   3       64.31       42.19     89.84 o 
  13   3   3      263.66      197.11    126.89 o 
 -12   4   3      172.86      186.17     90.78 o 
 -11   4   3      296.82      315.55     64.17 o 
 -10   4   3      473.40      472.95     61.39 o 
  -9   4   3       60.66       46.21     42.30 o 
  -8   4   3     1958.16     2039.49     50.74 o 
  -7   4   3       95.28       87.20     43.01 o 
  -6   4   3      864.14      943.59     50.96 o 
  -5   4   3     1573.25     1616.78     54.56 o 
  -4   4   3     3128.56     3112.86     57.08 o 
  -3   4   3      478.86      528.56     33.18 o 
  -2   4   3     1615.76     1573.42     48.51 o 
  -1   4   3     8372.96     8156.61    127.26 o 
   0   4   3     2207.17     2046.23     49.75 o 
   1   4   3     2194.23     2066.39     47.53 o 
   2   4   3     7178.36     6779.53    171.57 o 
   3   4   3     2332.60     2217.42     53.72 o 
   4   4   3      798.15      793.91     43.87 o 
   5   4   3       65.94      115.52     43.18 o 
   6   4   3      145.58      155.37     54.72 o 
   7   4   3       41.40       49.24     64.23 o 
   8   4   3        3.74       15.35     53.43 o 
   9   4   3      264.90      321.45     85.91 o 
  10   4   3      738.42      757.05     91.75 o 
  11   4   3      100.68       53.99     89.96 o 
  12   4   3      126.08       96.19     92.27 o 
 -12   5   3      324.56      331.63     92.79 o 
 -11   5   3        4.84       -2.77     57.73 o 
 -10   5   3      523.96      483.74     52.75 o 
  -9   5   3       20.13       23.66     47.27 o 
  -8   5   3      262.51      250.34     50.33 o 
  -7   5   3      564.06      597.60     43.70 o 
  -6   5   3      957.01      938.28     46.75 o 
  -5   5   3     1313.04     1349.38     52.08 o 
  -4   5   3      589.95      577.10     43.08 o 
  -3   5   3      285.77      282.19     38.35 o 
  -2   5   3      794.64      762.13     42.26 o 
  -1   5   3      120.16       92.98     37.67 o 
   0   5   3     5173.34     5094.67     66.27 o 
   1   5   3     4291.07     4210.68     56.53 o 
   2   5   3      439.97      419.73     36.85 o 
   3   5   3       71.98       35.69     36.79 o 
   4   5   3      456.68      423.17     49.35 o 
   5   5   3       62.71       77.35     47.01 o 
   6   5   3      176.76      179.62     44.69 o 
   7   5   3      852.33      807.13     60.76 o 
   8   5   3      763.62      719.11     60.24 o 
   9   5   3       50.59       48.04     84.71 o 
  10   5   3      463.44      459.87     90.41 o 
  11   5   3      123.55       74.47    110.16 o 
  12   5   3        6.49       57.44     92.11 o 
 -11   6   3      388.17      353.46     72.74 o 
 -10   6   3       21.90       41.06     54.90 o 
  -9   6   3      774.99      768.89     60.49 o 
  -8   6   3       53.70       20.12     63.01 o 
  -7   6   3       61.41       48.97     46.72 o 
  -6   6   3      276.57      277.47     42.97 o 
  -5   6   3       10.08       14.58     40.07 o 
  -4   6   3      787.61      763.49     44.13 o 
  -3   6   3       13.84       26.42     39.72 o 
  -2   6   3      139.09       88.78     37.18 o 
  -1   6   3     3015.40     3103.53     73.87 o 
   0   6   3     3755.88     3993.63     59.07 o 
   1   6   3      170.45      209.61     37.98 o 
   2   6   3     3821.12     3869.08    116.55 o 
   3   6   3     1971.63     2070.38     51.41 o 
   4   6   3      162.40      168.48     40.77 o 
   5   6   3     2806.38     2935.06     64.44 o 
   6   6   3       16.92       25.93     42.57 o 
   7   6   3       19.78        1.79     44.83 o 
   8   6   3      854.75      822.60     78.58 o 
   9   6   3     1015.85     1034.16     92.01 o 
  10   6   3      330.61      350.12     74.90 o 
  11   6   3       67.41       30.97    112.02 o 
 -11   7   3       18.80       23.95     67.78 o 
 -10   7   3        1.75       48.53     85.15 o 
  -9   7   3        1.22      -10.20     65.26 o 
  -8   7   3       25.99       59.67     54.76 o 
  -7   7   3        0.47       10.42     60.06 o 
  -6   7   3        1.81        8.98     41.66 o 
  -5   7   3      276.59      262.93     39.38 o 
  -4   7   3      996.11     1019.99     45.90 o 
  -3   7   3      140.61      182.93     41.45 o 
  -2   7   3     1246.51     1309.35     50.54 o 
  -1   7   3      328.12      345.73     38.65 o 
   0   7   3      126.83      134.66     37.51 o 
   1   7   3     1696.71     1801.99     53.19 o 
   2   7   3       26.69       16.00     36.83 o 
   3   7   3      309.82      344.28     39.30 o 
   4   7   3        1.23        7.34     40.80 o 
   5   7   3       26.54       56.91     48.24 o 
   6   7   3      587.76      557.44     43.24 o 
   7   7   3      484.16      482.66     57.78 o 
   8   7   3      173.08      132.02     59.98 o 
   9   7   3        0.54        6.51     73.08 o 
  10   7   3        3.07       45.68     90.68 o 
  11   7   3        8.01       42.73    113.69 o 
 -10   8   3      250.24      211.89     85.12 o 
  -9   8   3      132.05       94.46     86.54 o 
  -8   8   3     1174.77     1242.86     68.26 o 
  -7   8   3       52.54       61.66     61.76 o 
  -6   8   3      464.29      430.45     51.97 o 
  -5   8   3     4172.77     4336.40    103.93 o 
  -4   8   3     1669.28     1776.55     50.32 o 
  -3   8   3      230.59      238.81     47.56 o 
  -2   8   3     3869.78     3979.64    101.74 o 
  -1   8   3     1295.19     1215.52     40.97 o 
   0   8   3       88.39       59.35     46.00 o 
   1   8   3     1323.29     1361.64     47.52 o 
   2   8   3     2062.87     2092.43     64.16 o 
   3   8   3     1019.16      990.68     46.65 o 
   4   8   3     2685.78     2699.27     55.89 o 
   5   8   3      741.91      762.03     52.40 o 
   6   8   3      398.26      427.56     51.94 o 
   7   8   3      320.60      321.84     57.94 o 
   8   8   3      759.64      716.82     72.91 o 
   9   8   3      746.14      730.68     71.70 o 
  10   8   3       35.68       60.14    112.12 o 
  -9   9   3      407.35      320.55     76.81 o 
  -8   9   3       42.32       43.62     82.07 o 
  -7   9   3       44.87       72.54     55.61 o 
  -6   9   3       21.90       -4.55     62.39 o 
  -5   9   3        0.07       13.13     55.04 o 
  -4   9   3       36.80       25.53     54.45 o 
  -3   9   3       50.12       76.75     60.56 o 
  -2   9   3      810.87      880.61     56.52 o 
  -1   9   3      165.17      143.57     49.19 o 
   0   9   3        3.10      -27.73     48.68 o 
   1   9   3       98.89      105.67     59.46 o 
   2   9   3      611.31      613.65     56.01 o 
   3   9   3      280.32      259.91     55.30 o 
   4   9   3      833.29      839.30     47.02 o 
   5   9   3       68.46       51.37     61.68 o 
   6   9   3      153.36      115.69     56.28 o 
   7   9   3        4.74       74.93     62.72 o 
   8   9   3      119.76      102.12     74.16 o 
  -7  10   3       16.15       -4.26     71.45 o 
  -6  10   3       72.34       52.18     55.56 o 
  -5  10   3      753.20      783.58     71.72 o 
  -4  10   3      156.70      150.74     51.36 o 
  -3  10   3       14.77      -21.06     55.76 o 
  -2  10   3       96.97      124.51     50.49 o 
  -1  10   3      281.11      300.66     62.27 o 
   0  10   3        8.75       28.17     54.59 o 
   1  10   3      726.06      690.77     57.89 o 
   2  10   3      135.43      112.11     47.09 o 
   3  10   3        2.15       -3.63     50.99 o 
   4  10   3      101.68       48.20     47.97 o 
   5  10   3      920.86      988.25     80.44 o 
   6  10   3      673.93      620.85     67.11 o 
   7  10   3        3.41       22.36     71.37 o 
  -5  11   3        0.13       -2.97     80.19 o 
  -4  11   3      267.26      237.42     65.67 o 
  -3  11   3      236.83      170.84     64.97 o 
  -2  11   3       54.18       38.93     59.07 o 
  -1  11   3      131.61      128.89     64.13 o 
   0  11   3       45.54        7.77     63.54 o 
   1  11   3      285.25      241.55     64.64 o 
   2  11   3      689.33      605.84     65.92 o 
   3  11   3      319.33      295.85     71.82 o 
   4  11   3      179.33       98.74     65.99 o 
   5  11   3       21.20        6.03     92.87 o 
 -13   0   4       58.70       48.37    121.80 o 
 -12   0   4      572.79      570.55    101.57 o 
 -11   0   4       99.60       92.26     86.24 o 
 -10   0   4      259.81      242.34     68.84 o 
  -9   0   4     1480.98     1499.49     78.80 o 
  -8   0   4      527.63      497.08     68.13 o 
  -7   0   4     4535.71     4889.82    103.94 o 
  -6   0   4     7190.89     7207.63    120.90 o 
  -5   0   4      975.61      840.60     52.48 o 
  -4   0   4     6168.64     5533.85    207.54 o 
  -3   0   4    15467.83    15204.12    191.91 o 
  -2   0   4       86.28      154.78     72.26 o 
  -1   0   4    16271.18    15282.28    335.90 o 
   0   0   4    32306.38    35951.33    483.09 o 
   1   0   4    18540.86    18981.74    278.80 o 
   2   0   4      437.94      428.67     79.58 o 
   3   0   4     6877.11     6761.48    172.14 o 
   4   0   4     8887.40     8629.62    611.75 o 
   5   0   4     4763.83     4589.92    304.03 o 
   6   0   4    20040.72    19991.07    356.32 o 
   7   0   4     1317.88     1428.02     80.96 o 
   8   0   4     1934.23     1947.79     87.31 o 
   9   0   4      322.09      307.87     84.45 o 
  10   0   4      107.23       52.95    108.38 o 
  11   0   4      335.47      295.44    126.76 o 
  12   0   4      122.52       39.88    173.98 o 
 -13   1   4      170.45      128.57     80.02 o 
 -12   1   4        4.16       13.41     62.69 o 
 -11   1   4      161.59      137.24     61.41 o 
 -10   1   4      829.12      760.56     52.51 o 
  -9   1   4      451.34      432.88     49.26 o 
  -8   1   4      514.10      535.37     44.58 o 
  -7   1   4        0.51       -2.03     37.56 o 
  -6   1   4     4012.20     4139.25     63.83 o 
  -5   1   4      885.19      906.69     36.86 o 
  -4   1   4     1057.19     1014.73     40.70 o 
  -3   1   4     2085.13     1947.93     48.83 o 
  -2   1   4     5438.52     5478.42     70.30 o 
  -1   1   4     3463.89     3276.51     62.25 o 
   0   1   4     8247.50     8461.03    105.18 o 
   1   1   4     1439.89     1369.40     59.57 o 
   2   1   4      710.28      666.78     56.81 o 
   3   1   4     2025.12     1877.21     76.63 o 
   4   1   4        3.49       13.22     52.80 o 
   5   1   4     2064.43     2094.51     89.20 o 
   6   1   4      271.50      352.88     68.33 o 
   7   1   4      690.71      651.09     71.63 o 
   8   1   4      691.98      662.58     77.87 o 
   9   1   4        1.12       11.75     56.48 o 
  10   1   4      482.42      456.96     77.06 o 
  11   1   4      199.87      132.81    107.43 o 
  12   1   4      121.32       99.77    110.03 o 
  13   1   4        0.04      -11.18    147.03 o 
 -13   2   4       97.69       79.40     86.95 o 
 -12   2   4      293.88      273.30     70.55 o 
 -11   2   4      710.18      694.65     65.46 o 
 -10   2   4      651.11      645.15     63.65 o 
  -9   2   4       90.39      106.95     48.85 o 
  -8   2   4     4411.76     4750.41     72.65 o 
  -7   2   4     5963.08     6094.65     64.62 o 
  -6   2   4       45.34       40.85     40.05 o 
  -5   2   4    10522.18    10211.21     83.53 o 
  -4   2   4    10280.83     9494.24    198.97 o 
  -3   2   4     2791.92     2682.18     59.20 o 
  -1   2   4    13945.46    14127.09    204.47 o 
   0   2   4      436.06      346.47     43.60 o 
   1   2   4     5938.16     5824.21    127.04 o 
   2   2   4       88.08      131.57     36.36 o 
   3   2   4     7099.26     6410.88    115.21 o 
   4   2   4      219.54      161.39     53.54 o 
   5   2   4     7512.53     7645.66    177.68 o 
   6   2   4     4552.02     4064.53    260.87 o 
   7   2   4      347.57      349.04     66.96 o 
   8   2   4      212.05      196.13     66.59 o 
   9   2   4      589.96      640.85     72.74 o 
  10   2   4      136.77      108.47     70.44 o 
  11   2   4      650.03      619.62     75.69 o 
  12   2   4      616.64      586.67    106.74 o 
  13   2   4      130.09      144.22    125.54 o 
 -13   3   4      255.31      228.32     99.40 o 
 -12   3   4      310.63      303.12     75.09 o 
 -11   3   4        7.40       -6.68     67.39 o 
 -10   3   4       18.11       43.96     57.40 o 
  -9   3   4     3088.02     3230.97     55.82 o 
  -8   3   4        5.31        3.84     34.38 o 
  -7   3   4       45.94       34.90     40.37 o 
  -6   3   4       23.43       16.52     40.08 o 
  -5   3   4      902.50      826.36     43.38 o 
  -4   3   4     3864.69     3858.56     59.87 o 
  -3   3   4     2182.73     1979.91     50.91 o 
  -2   3   4    14297.08    14126.94    147.40 o 
  -1   3   4     7528.19     7999.38    121.03 o 
   0   3   4     1130.10     1310.30     48.22 o 
   1   3   4      477.56      576.04     44.79 o 
   2   3   4     4467.07     4319.04     66.50 o 
   3   3   4       17.28       23.18     39.04 o 
   4   3   4     2744.87     2798.20     67.01 o 
   5   3   4     7186.58     6615.52    174.39 o 
   6   3   4     2799.09     2868.70     90.30 o 
   7   3   4     1155.91     1197.30     73.67 o 
   8   3   4     1246.20     1258.80     74.74 o 
   9   3   4      254.35      284.03     68.56 o 
  10   3   4      121.82       80.86     93.78 o 
  11   3   4      940.95      942.20     78.08 o 
  12   3   4      601.66      601.38     93.46 o 
  13   3   4       36.07       26.58    125.16 o 
 -12   4   4       39.83       24.36     79.64 o 
 -11   4   4      190.75      230.25     56.11 o 
 -10   4   4        5.53       15.00     49.55 o 
  -9   4   4        1.13        8.42     35.42 o 
  -8   4   4       74.74       82.23     39.09 o 
  -7   4   4     3424.01     3440.27     64.54 o 
  -6   4   4      672.02      711.26     49.47 o 
  -5   4   4      305.54      260.81     42.06 o 
  -4   4   4     3077.83     2999.46     61.23 o 
  -3   4   4       91.65      117.73     31.11 o 
  -2   4   4       68.44       81.68     34.28 o 
  -1   4   4    12361.82    12104.31    269.29 o 
   0   4   4      731.04      655.21     39.38 o 
   1   4   4      528.86      592.54     38.20 o 
   2   4   4      854.76      952.10     38.83 o 
   3   4   4      629.05      515.68     40.28 o 
   4   4   4       46.19       37.62     49.31 o 
   5   4   4       14.48       12.43     42.39 o 
   6   4   4      391.16      382.99     60.11 o 
   7   4   4     2532.72     2523.64     73.16 o 
   8   4   4       13.68       27.40     53.33 o 
   9   4   4     1859.75     1855.61     81.53 o 
  10   4   4      792.03      892.68     91.42 o 
  11   4   4      143.94       96.03     88.85 o 
  12   4   4       13.62       24.38     90.90 o 
 -12   5   4      885.48      838.45     77.89 o 
 -11   5   4        4.60      -31.41     61.22 o 
 -10   5   4     1527.63     1518.23     55.44 o 
  -9   5   4      292.21      296.36     51.85 o 
  -8   5   4      290.57      261.87     50.59 o 
  -7   5   4      244.72      246.54     47.78 o 
  -6   5   4     4663.53     4831.04     69.12 o 
  -5   5   4      900.73      971.98     49.99 o 
  -4   5   4        8.78        3.06     40.16 o 
  -3   5   4     5461.75     5499.43     99.77 o 
  -2   5   4     5210.10     5417.11     96.86 o 
  -1   5   4     6070.15     6336.23    188.98 o 
   0   5   4     1639.00     1643.84     47.41 o 
   1   5   4     1012.57      921.06     46.04 o 
   2   5   4       48.71       86.94     40.58 o 
   3   5   4      220.94      275.04     41.56 o 
   4   5   4     3703.55     3672.28     62.26 o 
   5   5   4     1214.39     1126.86     50.22 o 
   6   5   4      407.34      427.48     52.98 o 
   7   5   4       10.33       33.11     48.95 o 
   8   5   4     1427.25     1438.04     75.08 o 
   9   5   4      156.07      119.97     86.13 o 
  10   5   4      705.73      607.82     76.05 o 
  11   5   4      378.32      428.94    111.63 o 
  12   5   4      595.07      585.40     96.84 o 
 -11   6   4       78.27        5.18     74.69 o 
 -10   6   4       34.98       21.98     54.56 o 
  -9   6   4       60.66       69.55     51.25 o 
  -8   6   4      138.82      124.26     60.28 o 
  -7   6   4       34.15       30.91     46.91 o 
  -6   6   4       17.62       14.37     46.18 o 
  -5   6   4     2579.45     2554.27     75.45 o 
  -4   6   4       26.11       29.82     45.19 o 
  -3   6   4     1127.23     1105.33     43.28 o 
  -2   6   4        6.10       -2.10     33.40 o 
  -1   6   4        1.85       15.69     33.48 o 
   0   6   4     3412.48     3492.00     60.53 o 
   1   6   4      394.36      419.12     46.83 o 
   2   6   4       66.54       57.73     44.67 o 
   3   6   4        2.91        1.75     44.90 o 
   4   6   4       77.18       67.19     40.56 o 
   5   6   4       15.03        8.31     40.58 o 
   6   6   4      180.21      160.19     41.08 o 
   7   6   4      210.75      200.78     42.86 o 
   8   6   4       14.73       28.99     85.02 o 
   9   6   4        1.29      -50.21     87.90 o 
  10   6   4       46.05       25.78     74.11 o 
  11   6   4        0.23       44.41    112.35 o 
 -11   7   4       28.79       17.47     72.26 o 
 -10   7   4      438.97      423.67     69.14 o 
  -9   7   4      235.04      285.56     55.61 o 
  -8   7   4        6.12       12.04     49.65 o 
  -7   7   4      409.88      413.77     55.54 o 
  -6   7   4       68.86       63.44     47.25 o 
  -5   7   4      229.96      215.73     42.95 o 
  -4   7   4       75.99       27.60     38.11 o 
  -3   7   4      942.22      997.71     45.39 o 
  -2   7   4      557.36      582.23     48.02 o 
  -1   7   4       11.48        3.81     40.13 o 
   0   7   4      490.53      454.77     39.54 o 
   1   7   4     1657.93     1569.77     42.99 o 
   2   7   4     1235.37     1244.11     46.66 o 
   3   7   4      144.46      142.63     38.06 o 
   4   7   4     3726.44     3915.06     60.53 o 
   5   7   4      309.23      251.12     43.16 o 
   6   7   4      269.57      229.61     58.26 o 
   7   7   4     1258.04     1302.29     69.55 o 
   8   7   4      533.54      540.04     60.13 o 
   9   7   4      347.27      292.58     90.27 o 
  10   7   4       22.80       61.91     90.86 o 
 -10   8   4      132.06       69.97     67.98 o 
  -9   8   4       43.61       83.26     78.13 o 
  -8   8   4        2.12       10.19     66.13 o 
  -7   8   4      131.70      125.99     55.59 o 
  -6   8   4      232.58      181.65     61.03 o 
  -5   8   4      202.58      185.69     49.87 o 
  -4   8   4        8.16       31.37     38.53 o 
  -3   8   4       28.68       44.37     46.29 o 
  -2   8   4      907.49      916.08     49.96 o 
  -1   8   4       89.12       59.02     46.30 o 
   0   8   4      115.02      135.77     35.02 o 
   1   8   4      167.83      167.47     36.27 o 
   2   8   4      405.19      445.51     43.95 o 
   3   8   4      321.76      315.27     37.25 o 
   4   8   4       94.19      115.61     36.32 o 
   5   8   4      310.08      308.96     54.79 o 
   6   8   4      771.51      750.39     59.80 o 
   7   8   4      342.58      175.29     63.01 o 
   8   8   4       70.69        7.73     61.40 o 
   9   8   4        0.13        0.79    111.08 o 
  -9   9   4      206.27       90.58    126.98 o 
  -8   9   4      289.02      182.56     74.43 o 
  -7   9   4       15.75       29.21     61.08 o 
  -6   9   4      690.69      714.46     58.43 o 
  -5   9   4      494.99      485.37     52.46 o 
  -4   9   4      192.42      166.48     61.29 o 
  -3   9   4      641.01      650.77     48.13 o 
  -2   9   4        5.84      -15.96     60.05 o 
  -1   9   4       71.87       71.57     53.11 o 
   0   9   4      239.98      253.30     59.95 o 
   1   9   4      961.91     1117.57     53.65 o 
   2   9   4       30.38       -5.02     49.15 o 
   3   9   4      130.81       93.92     60.85 o 
   4   9   4        9.97       25.69     49.84 o 
   5   9   4      215.61      240.65     62.65 o 
   6   9   4      203.09      200.36     56.73 o 
   7   9   4       54.21       39.88     74.60 o 
   8   9   4      359.27      325.57     88.21 o 
  -7  10   4       94.73       83.91     71.58 o 
  -6  10   4        0.15      -11.57     63.61 o 
  -5  10   4      190.87      129.82     69.84 o 
  -4  10   4      289.89      207.16     52.55 o 
  -3  10   4       36.01        3.42     50.81 o 
  -2  10   4      396.38      372.48     51.93 o 
  -1  10   4      202.20      145.80     62.21 o 
   0  10   4      101.76       56.88     46.80 o 
   1  10   4      128.72      161.95     61.82 o 
   2  10   4      190.55      201.05     51.08 o 
   3  10   4       59.07       92.55     51.29 o 
   4  10   4        3.86       -9.15     51.63 o 
   5  10   4       13.18        8.54     77.59 o 
   6  10   4       14.82       32.54     70.08 o 
   7  10   4        0.75       15.35     67.16 o 
  -5  11   4      386.05      274.89     73.26 o 
  -4  11   4       82.08       97.63     79.30 o 
  -3  11   4      136.88       94.79     70.81 o 
  -2  11   4      525.74      454.30     61.28 o 
  -1  11   4        4.45       38.78     58.23 o 
   0  11   4      561.44      592.03     71.69 o 
   1  11   4     1135.27     1178.16     81.38 o 
   2  11   4      783.85      695.54     67.08 o 
   3  11   4        2.48        0.12     70.22 o 
   4  11   4      100.11       49.32     65.49 o 
   5  11   4      237.84       65.55    165.61 o 
 -13   1   5      407.85      358.21     88.93 o 
 -12   1   5      206.29      221.13     64.18 o 
 -11   1   5      157.73      158.08     57.45 o 
 -10   1   5       71.59       56.65     47.61 o 
  -9   1   5     3826.35     3872.09    146.28 o 
  -8   1   5     2730.80     2810.52     62.39 o 
  -7   1   5       45.04       47.12     36.81 o 
  -6   1   5     4679.95     4695.04     65.43 o 
  -5   1   5     2515.28     2393.51     55.95 o 
  -4   1   5       61.90       60.53     38.06 o 
  -3   1   5       82.96      104.99     30.06 o 
  -2   1   5    30271.50    31531.45    396.43 o 
  -1   1   5      553.20      580.93     44.28 o 
   0   1   5       80.30       79.36     39.79 o 
   1   1   5      825.94      769.99     54.71 o 
   2   1   5    14922.47    14764.83    154.45 o 
   3   1   5      402.53      336.64     43.91 o 
   4   1   5    16517.33    16544.64    520.54 o 
   5   1   5    13973.35    13118.21    674.98 o 
   6   1   5        8.67       10.33     69.18 o 
   7   1   5     1375.08     1384.90     85.77 o 
   8   1   5     1360.68     1353.36     93.02 o 
   9   1   5       20.28        6.92     65.64 o 
  10   1   5     2405.87     2372.76     88.57 o 
  11   1   5      916.00      955.13    115.63 o 
  12   1   5      651.94      659.08    135.08 o 
  13   1   5      322.12      288.58    162.57 o 
 -13   2   5      261.22      255.46     88.44 o 
 -12   2   5       16.50        7.16     68.96 o 
 -11   2   5        0.54      -20.25     60.96 o 
 -10   2   5      760.57      804.33     59.38 o 
  -9   2   5      186.36      171.33     49.38 o 
  -8   2   5     1236.45     1218.57     41.08 o 
  -7   2   5      265.25      251.78     38.14 o 
  -6   2   5     2517.63     2427.56     50.53 o 
  -5   2   5      278.23      303.98     32.70 o 
  -4   2   5      276.08      371.11     30.44 o 
  -3   2   5     2218.46     2007.08     44.31 o 
  -2   2   5     8447.86     8527.47    116.68 o 
  -1   2   5    72471.10    82086.92    897.27 o 
   0   2   5    22184.97    22838.19    253.27 o 
   1   2   5        0.85        7.20     32.25 o 
   2   2   5       19.29       56.41     33.77 o 
   3   2   5      971.79      933.33     49.98 o 
   4   2   5     7522.16     7631.94    117.54 o 
   5   2   5       80.55      159.22     64.95 o 
   6   2   5     1380.37     1369.01     67.84 o 
   7   2   5      725.31      727.24     60.87 o 
   8   2   5       99.15       79.28     65.86 o 
   9   2   5      546.18      588.44     71.37 o 
  10   2   5      519.09      596.92     89.80 o 
  11   2   5      201.92      174.61     73.10 o 
  12   2   5        1.18      -29.49    109.48 o 
  13   2   5      151.85       71.52    126.32 o 
 -13   3   5        3.96       -3.39     87.33 o 
 -12   3   5       14.87       32.24     71.29 o 
 -11   3   5        3.23       17.53     58.90 o 
 -10   3   5       24.55       21.51     50.54 o 
  -9   3   5      166.43      151.70     36.35 o 
  -8   3   5     2229.13     2284.12     52.40 o 
  -7   3   5      369.07      411.59     42.19 o 
  -6   3   5      363.87      348.31     41.82 o 
  -5   3   5     6594.81     6578.51     83.82 o 
  -4   3   5     1394.24     1250.57     40.47 o 
  -3   3   5     6760.14     6316.55    175.70 o 
  -2   3   5     2537.77     2201.28     49.89 o 
  -1   3   5     2609.45     2391.81     51.79 o 
   0   3   5      676.85      742.94     41.82 o 
   1   3   5     1709.58     1557.50     48.75 o 
   2   3   5     2195.14     1965.32     54.86 o 
   3   3   5     1015.14     1060.77     45.40 o 
   4   3   5       26.75       24.49     41.46 o 
   5   3   5     2824.59     2778.43    118.20 o 
   6   3   5     2239.18     2357.87     80.67 o 
   7   3   5       60.01       51.16     64.22 o 
   8   3   5      314.78      337.69     56.11 o 
   9   3   5      465.39      405.46     69.82 o 
  10   3   5        1.55       28.09     85.52 o 
  11   3   5      560.34      477.21     75.52 o 
  12   3   5     1024.74     1073.84    101.33 o 
 -12   4   5        4.25       31.92     74.92 o 
 -11   4   5      899.84      868.13     53.01 o 
 -10   4   5     1173.62     1152.79     57.34 o 
  -9   4   5     1251.96     1223.45     46.66 o 
  -8   4   5      960.56      957.17     43.85 o 
  -7   4   5      378.69      386.88     39.34 o 
  -6   4   5      750.93      794.06     49.47 o 
  -5   4   5     1826.01     1909.49     49.65 o 
  -4   4   5      267.64      220.30     47.15 o 
  -3   4   5     8752.30     8451.53     97.29 o 
  -2   4   5        3.89       38.09     33.65 o 
  -1   4   5    10140.38    10023.48    238.54 o 
   0   4   5      282.90      230.01     36.01 o 
   1   4   5       82.28       67.28     30.78 o 
   2   4   5      674.19      716.59     42.40 o 
   3   4   5      382.43      369.73     48.06 o 
   4   4   5      318.11      266.79     48.39 o 
   5   4   5     3306.57     3342.34     67.28 o 
   6   4   5     2269.80     2254.04     78.90 o 
   7   4   5     2156.32     2200.77     70.95 o 
   8   4   5      949.19      958.24     72.16 o 
   9   4   5      298.27      309.39     86.42 o 
  10   4   5      574.35      491.25     89.61 o 
  11   4   5      770.56      876.33     94.61 o 
  12   4   5      107.33       45.68     92.17 o 
 -12   5   5       96.97       71.67     78.83 o 
 -11   5   5      121.39       69.72     53.82 o 
 -10   5   5      232.48      162.81     47.41 o 
  -9   5   5      830.00      781.86     58.74 o 
  -8   5   5      728.82      663.65     39.86 o 
  -7   5   5     2581.38     2572.06     55.81 o 
  -6   5   5      258.62      248.58     47.16 o 
  -5   5   5     3353.07     3252.55    110.55 o 
  -4   5   5      113.46       95.90     41.20 o 
  -3   5   5      653.64      725.77     48.63 o 
  -2   5   5      205.97      268.66     42.06 o 
  -1   5   5     7084.31     7607.95    110.00 o 
   0   5   5     1134.54     1198.02     50.50 o 
   1   5   5      431.38      483.30     47.47 o 
   2   5   5     5482.61     5650.84     89.05 o 
   3   5   5     2216.90     2413.34     57.94 o 
   4   5   5      132.17      153.43     45.33 o 
   5   5   5     1840.68     1758.65     53.69 o 
   6   5   5      104.46       86.67     42.99 o 
   7   5   5       10.23       42.48     65.00 o 
   8   5   5      804.70      836.02     76.00 o 
   9   5   5      272.05      328.50     87.41 o 
  10   5   5      201.87      190.41     72.93 o 
  11   5   5      240.39      200.52    110.56 o 
  12   5   5        6.99      -13.86     93.64 o 
 -11   6   5      753.45      797.95     73.51 o 
 -10   6   5      976.34      944.43     56.56 o 
  -9   6   5       38.43       -1.27     51.64 o 
  -8   6   5      314.01      314.14     54.58 o 
  -7   6   5     1109.94     1128.35     44.87 o 
  -6   6   5     1393.31     1435.74     49.13 o 
  -5   6   5       19.74       16.42     37.16 o 
  -4   6   5     1332.91     1420.43     48.35 o 
  -3   6   5     1574.35     1589.00     48.97 o 
  -2   6   5      287.81      283.69     35.62 o 
  -1   6   5      371.50      403.51     38.43 o 
   0   6   5     4016.14     4052.41     59.77 o 
   1   6   5     2774.70     2796.83     82.44 o 
   2   6   5      794.78      858.54     39.38 o 
   3   6   5     6286.88     6246.83     90.57 o 
   4   6   5     2179.94     2208.40     57.43 o 
   5   6   5     1385.95     1476.98     54.61 o 
   6   6   5      190.78      212.43     45.53 o 
   7   6   5     1298.64     1289.37     53.06 o 
   8   6   5        1.32       -3.54     85.29 o 
   9   6   5       78.24       56.10     87.52 o 
  10   6   5      517.68      549.02     97.46 o 
  11   6   5       82.97       -0.74    112.93 o 
 -11   7   5        5.37       -6.22     69.64 o 
 -10   7   5      127.51      109.64     65.92 o 
  -9   7   5       67.98       62.57     48.87 o 
  -8   7   5      347.41      373.14     58.24 o 
  -7   7   5      222.60      205.48     54.49 o 
  -6   7   5      191.82      140.22     43.30 o 
  -5   7   5     1902.28     1870.25     45.58 o 
  -4   7   5       20.72       42.66     45.90 o 
  -3   7   5        1.07       -7.79     34.45 o 
  -2   7   5        3.89       -6.80     37.16 o 
  -1   7   5      361.23      340.83     38.87 o 
   0   7   5       49.26       34.26     36.82 o 
   1   7   5        2.45       -8.10     40.30 o 
   2   7   5      370.62      381.48     47.50 o 
   3   7   5        2.04      -20.20     45.56 o 
   4   7   5      153.25      133.90     46.75 o 
   5   7   5      327.75      337.75     43.58 o 
   6   7   5      593.04      584.75     59.76 o 
   7   7   5        0.84        6.42     57.84 o 
   8   7   5        2.51       22.27     74.52 o 
   9   7   5        0.99      -56.35     89.39 o 
  10   7   5       15.58      -25.56    111.99 o 
 -10   8   5      366.85      296.37     69.25 o 
  -9   8   5      341.04      290.05     74.06 o 
  -8   8   5      355.63      270.68     64.76 o 
  -7   8   5     1568.32     1745.86     62.77 o 
  -6   8   5      355.45      378.54     61.55 o 
  -5   8   5      195.37      190.21     54.38 o 
  -4   8   5      686.23      661.08     42.42 o 
  -3   8   5        8.59        6.31     35.11 o 
  -2   8   5      102.97       93.74     46.60 o 
  -1   8   5      606.88      635.23     44.35 o 
   0   8   5     2605.34     2713.80     56.86 o 
   1   8   5      861.69      915.01     40.25 o 
   2   8   5      194.20      167.76     47.02 o 
   3   8   5     3154.24     3351.59     54.28 o 
   4   8   5      419.09      466.74     50.42 o 
   5   8   5      271.74      294.04     50.02 o 
   6   8   5      260.49      229.02     59.19 o 
   7   8   5       92.73       74.79     65.07 o 
   8   8   5      263.29      223.61     55.50 o 
   9   8   5       52.30       -1.29    112.08 o 
  -8   9   5       53.28       45.17     66.45 o 
  -7   9   5        3.01       29.68     76.70 o 
  -6   9   5       65.31       39.25     51.24 o 
  -5   9   5      119.04      105.60     55.34 o 
  -4   9   5      217.45      224.06     50.47 o 
  -3   9   5       24.28       25.84     53.76 o 
  -2   9   5      108.73       86.03     49.29 o 
  -1   9   5        4.67      -21.17     48.47 o 
   0   9   5       19.95       17.54     59.72 o 
   1   9   5      115.37      109.27     49.14 o 
   2   9   5      141.21      139.58     49.52 o 
   3   9   5       74.29       42.55     60.64 o 
   4   9   5      216.76      203.23     55.55 o 
   5   9   5       23.49        6.60     55.17 o 
   6   9   5        6.43      -25.80     62.85 o 
   7   9   5      793.83      648.07     75.14 o 
   8   9   5      368.55      354.07     72.19 o 
  -7  10   5      524.45      415.65     73.51 o 
  -6  10   5      483.98      450.78     65.39 o 
  -5  10   5       28.80        1.90     69.39 o 
  -4  10   5      166.98      150.53     57.28 o 
  -3  10   5      190.02      204.13     51.69 o 
  -2  10   5       47.97       46.26     55.30 o 
  -1  10   5       95.88       89.10     50.82 o 
   0  10   5      369.26      387.51     51.19 o 
   1  10   5      284.18      248.89     56.46 o 
   2  10   5      181.64      144.73     63.11 o 
   3  10   5      173.50      158.84     63.23 o 
   4  10   5      420.05      423.61     54.17 o 
   5  10   5        0.12       10.71     69.57 o 
   6  10   5       69.74       28.59     71.10 o 
   7  10   5       46.93       59.70     97.92 o 
  -5  11   5      296.37      174.15     67.51 o 
  -4  11   5       61.50      -23.03     79.83 o 
  -3  11   5        3.88       16.17     70.74 o 
  -2  11   5      769.95      684.29     66.92 o 
  -1  11   5      259.71      194.67     64.17 o 
   0  11   5      127.61       53.39     64.50 o 
   1  11   5       21.18       14.48     58.86 o 
   2  11   5      517.71      438.51     66.09 o 
   3  11   5      170.31       62.28     60.84 o 
   4  11   5       58.24       79.20     65.26 o 
 -13   0   6      345.16      308.73    114.06 o 
 -12   0   6      449.89      330.96     92.07 o 
 -11   0   6      668.67      610.08     98.40 o 
 -10   0   6     2782.83     2818.21     90.68 o 
  -9   0   6     2404.76     2562.50     85.44 o 
  -8   0   6      799.70      745.88     70.71 o 
  -7   0   6     5870.28     5931.65    107.95 o 
  -6   0   6      948.69     1032.05     59.78 o 
  -5   0   6       66.25      126.42     38.23 o 
  -4   0   6        6.66       -3.03     37.79 o 
  -3   0   6     2298.72     2394.35     83.72 o 
  -2   0   6     9226.46     9303.34    278.69 o 
  -1   0   6      492.40      547.39     58.22 o 
   0   0   6     1082.34     1000.84     74.89 o 
   1   0   6    15534.25    15758.44    333.90 o 
   2   0   6     1248.60     1281.56     83.20 o 
   3   0   6     4224.45     4063.58    117.79 o 
   4   0   6      330.06      275.29     63.90 o 
   5   0   6     3319.05     3265.99    134.65 o 
   6   0   6     1237.45     1323.35     98.36 o 
   7   0   6     1353.32     1265.36    102.99 o 
   8   0   6        8.05        3.58     67.23 o 
   9   0   6       92.55       60.67     86.80 o 
  10   0   6      148.47      133.56    135.73 o 
 -13   1   6      137.93      117.45     82.73 o 
 -12   1   6      102.77       49.89     63.54 o 
 -11   1   6      218.98      179.57     64.97 o 
 -10   1   6       92.10       90.65     42.65 o 
  -9   1   6       11.92        0.99     41.23 o 
  -8   1   6     1630.30     1655.96     49.91 o 
  -7   1   6       25.48       28.45     39.96 o 
  -6   1   6      133.88      145.30     32.97 o 
  -5   1   6      259.01      274.54     30.54 o 
  -4   1   6     3736.47     3542.51     53.53 o 
  -3   1   6     1832.65     1879.05     43.98 o 
  -2   1   6    10325.60    10377.71    202.00 o 
  -1   1   6     4072.48     4048.68     81.70 o 
   0   1   6     5250.19     5319.63    102.78 o 
   1   1   6     2263.75     2426.96     66.36 o 
   2   1   6      470.75      522.17     47.85 o 
   3   1   6     3482.16     3449.75     78.26 o 
   4   1   6     5312.42     5656.09     98.91 o 
   5   1   6       16.59       17.93     57.68 o 
   6   1   6      367.73      315.81     66.54 o 
   7   1   6     1064.30     1089.44     77.49 o 
   8   1   6     1859.83     1862.39     92.03 o 
   9   1   6       56.64       58.63     72.39 o 
  10   1   6      229.20      198.46     87.01 o 
  11   1   6       36.53       -1.31    107.08 o 
  12   1   6      131.47       99.35    152.39 o 
  13   1   6       98.99       54.41    186.10 o 
 -13   2   6        3.63        4.62     79.33 o 
 -12   2   6        6.06       14.39     62.79 o 
 -11   2   6      228.04      191.50     65.19 o 
 -10   2   6      882.54      945.41     64.51 o 
  -9   2   6     2028.26     2092.42     52.80 o 
  -8   2   6      224.98      264.14     38.64 o 
  -7   2   6      528.41      503.48     35.19 o 
  -6   2   6       57.28       47.77     39.96 o 
  -5   2   6      729.37      712.82     42.15 o 
  -4   2   6      500.53      546.73     32.98 o 
  -3   2   6     2516.58     2185.71     43.90 o 
  -2   2   6    14946.37    15413.78    108.59 o 
  -1   2   6    10790.45    11500.28    164.86 o 
   0   2   6     2924.03     2770.66     55.41 o 
   1   2   6     1513.97     1408.89     46.68 o 
   2   2   6     1340.64     1386.77     50.94 o 
   3   2   6     2401.06     2321.24     64.33 o 
   4   2   6    15301.64    14521.71    229.73 o 
   5   2   6     1604.30     1493.04     78.11 o 
   6   2   6      297.05      310.69     66.07 o 
   7   2   6     3358.18     3391.93     93.74 o 
   8   2   6     4173.40     4141.16    146.30 o 
   9   2   6       27.67       27.26     65.92 o 
  10   2   6     2706.87     3049.46    116.65 o 
  11   2   6     2168.70     2216.15     91.93 o 
  12   2   6       62.03       66.27    109.82 o 
  13   2   6      143.01      128.13    140.88 o 
 -13   3   6       96.28       42.35     78.87 o 
 -12   3   6        7.26        0.95     80.80 o 
 -11   3   6       13.75       -4.38     67.92 o 
 -10   3   6      865.78      825.95     59.46 o 
  -9   3   6      257.97      226.57     34.57 o 
  -8   3   6      211.97      207.44     39.60 o 
  -7   3   6      643.98      642.10     43.81 o 
  -6   3   6        0.61        3.63     33.55 o 
  -5   3   6      130.36      103.38     37.85 o 
  -4   3   6     4622.37     4610.69     66.75 o 
  -3   3   6     4467.58     4467.74     83.79 o 
  -2   3   6     7529.70     7352.80     76.69 o 
  -1   3   6    12766.97    12969.82    100.27 o 
   0   3   6     3682.22     3741.14     61.90 o 
   1   3   6     2084.17     2082.52     44.12 o 
   2   3   6     1208.80     1144.80     43.76 o 
   3   3   6       24.65       48.63     35.59 o 
   4   3   6       12.28       17.84     49.14 o 
   5   3   6       50.62       55.89     62.92 o 
   6   3   6      361.85      305.13     65.49 o 
   7   3   6       23.45       22.81     52.33 o 
   8   3   6      269.63      259.62     67.94 o 
   9   3   6      616.88      639.02     71.43 o 
  10   3   6       10.13       -1.89     86.52 o 
  11   3   6       83.67       86.60     97.23 o 
  12   3   6      138.66       92.48     91.57 o 
 -12   4   6        5.28       15.86     85.72 o 
 -11   4   6      349.03      331.82     67.24 o 
 -10   4   6      941.67      896.38     53.65 o 
  -9   4   6      416.48      402.46     49.00 o 
  -8   4   6      170.08      161.45     37.73 o 
  -7   4   6      603.10      535.46     40.44 o 
  -6   4   6     3231.94     3294.16     77.20 o 
  -5   4   6     3452.32     3422.37     59.38 o 
  -4   4   6     4367.34     4602.91     64.35 o 
  -3   4   6     7196.83     6997.70    127.98 o 
  -2   4   6     4528.83     4510.25     85.31 o 
  -1   4   6     4124.87     4179.28     61.46 o 
   0   4   6     1821.40     1760.80     46.57 o 
   1   4   6      369.08      313.65     35.86 o 
   2   4   6      422.86      442.65     36.80 o 
   3   4   6     9514.72     9971.11    115.26 o 
   4   4   6      303.43      275.70     39.50 o 
   5   4   6      937.67     1029.53     58.76 o 
   6   4   6      217.49      235.98     65.37 o 
   7   4   6      963.68      968.31     71.82 o 
   8   4   6     1318.60     1164.80    116.58 o 
   9   4   6       26.92       -8.93     84.88 o 
  10   4   6      394.35      440.69     89.60 o 
  11   4   6      144.19      157.94     91.04 o 
  12   4   6       58.16       93.67    112.38 o 
 -12   5   6       44.80       46.97     69.50 o 
 -11   5   6     1207.09     1151.67     57.00 o 
 -10   5   6        1.27      -16.88     57.11 o 
  -9   5   6        1.44       -2.87     53.84 o 
  -8   5   6      266.58      265.91     43.24 o 
  -7   5   6      263.32      210.07     36.42 o 
  -6   5   6       61.86       53.12     37.80 o 
  -5   5   6     1101.58     1081.48     46.90 o 
  -4   5   6    11619.53    12208.12     93.12 o 
  -3   5   6      669.03      687.19     44.18 o 
  -2   5   6       47.78       66.73     44.89 o 
  -1   5   6     6022.08     5782.38     98.56 o 
   0   5   6      159.89      130.78     40.94 o 
   1   5   6     4650.02     4926.41     67.72 o 
   2   5   6     8427.65     8658.17     81.79 o 
   3   5   6     5855.06     5816.70     67.21 o 
   4   5   6       26.52       19.56     40.03 o 
   5   5   6      968.83      903.17     46.09 o 
   6   5   6     2280.61     2359.14     59.19 o 
   7   5   6     1633.39     1589.42     96.43 o 
   8   5   6      251.96      241.27     70.09 o 
   9   5   6      693.99      785.87     90.58 o 
  10   5   6       20.93       12.59     89.65 o 
  11   5   6      260.66      187.37     91.49 o 
 -11   6   6      100.56       71.06     64.48 o 
 -10   6   6       15.87      -17.52     51.78 o 
  -9   6   6       89.70       87.90     51.84 o 
  -8   6   6        3.07       16.81     45.40 o 
  -7   6   6       23.31       11.77     47.32 o 
  -6   6   6     1374.68     1311.19     50.07 o 
  -5   6   6      406.57      428.08     43.62 o 
  -4   6   6       86.47       79.25     45.23 o 
  -3   6   6       52.00       48.65     40.31 o 
  -2   6   6       89.94      127.56     40.89 o 
  -1   6   6       83.76      118.70     34.16 o 
   0   6   6      875.13      874.62     44.55 o 
   1   6   6     2596.19     2705.88     53.74 o 
   2   6   6     1395.01     1423.33     47.60 o 
   3   6   6      689.47      719.60     41.20 o 
   4   6   6     2518.14     2543.98     58.19 o 
   5   6   6      604.94      604.03     46.12 o 
   6   6   6      138.93      102.14     41.89 o 
   7   6   6      817.33      819.04     64.10 o 
   8   6   6      315.96      334.42     72.91 o 
   9   6   6        0.80      -30.92     87.60 o 
  10   6   6        8.68      -75.00    110.96 o 
  11   6   6       61.46       79.60    113.35 o 
 -11   7   6      736.36      707.00     76.06 o 
 -10   7   6      291.64      221.22     64.97 o 
  -9   7   6      346.04      286.93     48.73 o 
  -8   7   6     1209.44     1290.59     60.56 o 
  -7   7   6      333.41      287.55     55.58 o 
  -6   7   6       87.33       55.61     52.25 o 
  -5   7   6     5753.28     5839.55    121.10 o 
  -4   7   6     4030.25     4040.63     82.88 o 
  -3   7   6     1205.09     1223.34     50.78 o 
  -2   7   6      562.19      542.04     43.42 o 
  -1   7   6     3209.95     3355.11     55.88 o 
   0   7   6      397.66      422.16     46.93 o 
   1   7   6     1421.86     1518.49     50.04 o 
   2   7   6     4584.17     4724.21    109.26 o 
   3   7   6     1781.88     1904.35     50.40 o 
   4   7   6       29.88       21.68     41.57 o 
   5   7   6      255.29      268.26     44.50 o 
   6   7   6     1161.47     1195.63     62.81 o 
   7   7   6      306.25      267.74     63.12 o 
   8   7   6      132.15       97.66     72.61 o 
   9   7   6      874.80      873.30     99.09 o 
  10   7   6      374.48      370.07     81.65 o 
 -10   8   6        5.49       42.44     63.90 o 
  -9   8   6      156.89       72.85     70.53 o 
  -8   8   6        3.20       21.44     63.11 o 
  -7   8   6        0.69      -10.06     47.24 o 
  -6   8   6        8.42       34.03     54.38 o 
  -5   8   6      290.32      257.24     54.84 o 
  -4   8   6      360.29      333.27     51.90 o 
  -3   8   6      507.74      503.73     44.13 o 
  -2   8   6      315.92      261.94     36.59 o 
  -1   8   6       31.92       34.25     37.57 o 
   0   8   6       30.89        4.55     41.10 o 
   1   8   6       15.68       26.57     46.21 o 
   2   8   6      119.67      103.33     38.71 o 
   3   8   6       33.55        5.04     41.99 o 
   4   8   6        2.20       25.90     52.80 o 
   5   8   6     1088.97     1103.04     60.24 o 
   6   8   6       30.58       19.93     56.38 o 
   7   8   6       70.57       31.29     54.12 o 
   8   8   6      204.47      134.34     81.44 o 
   9   8   6        6.73       71.67     78.34 o 
  -8   9   6      110.82       81.26     71.16 o 
  -7   9   6      140.06       95.35     77.55 o 
  -6   9   6       29.28       36.71     62.71 o 
  -5   9   6      228.38      165.74     62.78 o 
  -4   9   6     1480.77     1652.98     68.09 o 
  -3   9   6      116.84       97.98     54.38 o 
  -2   9   6      391.36      377.17     55.18 o 
  -1   9   6     1497.63     1621.06     64.59 o 
   0   9   6      180.66      211.01     54.28 o 
   1   9   6      496.92      539.94     55.63 o 
   2   9   6      802.96      869.79     63.89 o 
   3   9   6        6.01       -7.84     54.12 o 
   4   9   6       74.07       40.12     61.43 o 
   5   9   6       14.50        2.58     55.39 o 
   6   9   6      334.73      325.15     57.91 o 
   7   9   6      218.25      124.95     73.09 o 
   8   9   6       19.77       10.72     79.82 o 
  -7  10   6        5.68        6.97     71.83 o 
  -6  10   6      109.08       71.76     64.71 o 
  -5  10   6      682.50      596.23     60.62 o 
  -4  10   6       49.07       40.73     62.90 o 
  -3  10   6      204.97      175.35     63.09 o 
  -2  10   6        1.23       35.37     61.93 o 
  -1  10   6        1.93       42.97     55.15 o 
   0  10   6      280.08      242.49     48.01 o 
   1  10   6      983.44     1011.55     55.34 o 
   2  10   6     1651.35     1681.12     68.90 o 
   3  10   6      374.87      328.32     58.08 o 
   4  10   6      111.61      114.01     56.71 o 
   5  10   6      390.82      314.52     79.66 o 
   6  10   6       94.47       43.19     65.02 o 
  -4  11   6       27.89       11.35     65.15 o 
  -3  11   6      203.34      128.92     65.09 o 
  -2  11   6       81.45      102.05     70.26 o 
  -1  11   6      445.44      400.07     79.02 o 
   0  11   6        2.68      -34.69     64.18 o 
   1  11   6      863.63      727.68     66.75 o 
   2  11   6      193.48      169.05     79.28 o 
   3  11   6       88.70      116.61     71.36 o 
   4  11   6       78.49       18.86     65.96 o 
 -13   1   7      193.77      117.79     80.12 o 
 -12   1   7      491.68      418.11     68.26 o 
 -11   1   7      365.14      356.07     62.77 o 
 -10   1   7     2215.94     2410.79     70.17 o 
  -9   1   7       10.72       12.43     46.12 o 
  -8   1   7      546.40      518.10     43.29 o 
  -7   1   7      137.97       98.41     40.35 o 
  -6   1   7     1109.75     1236.56     46.08 o 
  -5   1   7      361.01      334.56     30.71 o 
  -4   1   7      460.33      407.97     36.51 o 
  -3   1   7     3659.45     3207.37     52.96 o 
  -2   1   7      222.61      231.97     33.51 o 
  -1   1   7      205.51      257.17     33.57 o 
   0   1   7     3228.30     2962.11     64.82 o 
   1   1   7     2868.52     2758.91     63.66 o 
   2   1   7     1204.11     1301.25     53.56 o 
   3   1   7     1360.68     1089.75     52.74 o 
   4   1   7     6620.36     6578.36    107.22 o 
   5   1   7      112.37       94.55     53.16 o 
   6   1   7     2461.12     2203.86     87.90 o 
   7   1   7     7141.92     6983.14    256.51 o 
   8   1   7      243.82      223.52     68.17 o 
   9   1   7      831.14      867.17     83.37 o 
  10   1   7       95.98      122.55     75.25 o 
  11   1   7       96.96       66.45     88.27 o 
  12   1   7       38.61       25.72    156.35 o 
  13   1   7      317.98       52.31    201.91 o 
 -13   2   7        5.92       -8.66     83.80 o 
 -12   2   7        1.22       21.43     65.71 o 
 -11   2   7      701.67      697.03     67.10 o 
 -10   2   7       77.36       47.03     60.00 o 
  -9   2   7      130.39       94.15     43.82 o 
  -8   2   7       33.07       34.29     37.43 o 
  -7   2   7        0.05       -1.78     39.84 o 
  -6   2   7     2048.12     2095.22     53.39 o 
  -5   2   7     7363.26     7490.07    123.13 o 
  -4   2   7      415.10      387.26     31.29 o 
  -3   2   7     1464.67     1479.95     39.87 o 
  -2   2   7      538.35      574.51     34.62 o 
  -1   2   7       98.09      106.85     29.85 o 
   0   2   7     1870.13     2005.34     44.28 o 
   1   2   7     4004.00     4080.18     61.52 o 
   2   2   7      226.88      272.98     40.61 o 
   3   2   7     6683.41     6533.53    100.92 o 
   4   2   7      435.75      506.36     43.42 o 
   5   2   7     1333.28     1125.06    116.65 o 
   6   2   7      630.44      735.81     70.02 o 
   7   2   7     1299.33     1316.03     76.21 o 
   8   2   7     3285.02     3209.21    279.06 o 
   9   2   7     1019.31     1018.94     88.48 o 
  10   2   7      204.34      190.09     86.93 o 
  11   2   7       66.71       46.73     77.47 o 
  12   2   7       84.15       64.60     96.28 o 
 -13   3   7       22.23       48.17     83.90 o 
 -12   3   7      512.02      463.84     79.66 o 
 -11   3   7     1198.52     1302.11     67.95 o 
 -10   3   7     1418.74     1450.27     56.06 o 
  -9   3   7      637.59      622.37     42.02 o 
  -8   3   7      331.88      366.12     42.86 o 
  -7   3   7     2472.22     2366.17     58.10 o 
  -6   3   7      412.51      383.38     36.35 o 
  -5   3   7      274.36      275.11     41.01 o 
  -4   3   7    12835.60    12539.74    285.03 o 
  -3   3   7     9710.60    10001.11    167.41 o 
  -2   3   7     1185.99     1209.39     39.74 o 
  -1   3   7     2363.10     2317.37     46.53 o 
   0   3   7     1558.24     1444.21     40.86 o 
   1   3   7      734.01      762.26     37.71 o 
   2   3   7     6049.63     5621.43     64.77 o 
   3   3   7     4954.22     4897.87     87.06 o 
   4   3   7       33.36       92.18     43.40 o 
   5   3   7      240.64      239.05     64.24 o 
   6   3   7     2005.98     2058.78     79.86 o 
   7   3   7     4152.28     4197.15    194.27 o 
   8   3   7      671.92      599.12     69.95 o 
   9   3   7        4.67       -3.74     83.86 o 
  10   3   7     1101.79     1240.77     95.04 o 
  11   3   7      128.10      107.51     89.62 o 
  12   3   7      217.18      166.72     97.67 o 
 -12   4   7        2.47       21.62     72.51 o 
 -11   4   7        0.49       -9.95     54.50 o 
 -10   4   7       13.78       23.70     49.59 o 
  -9   4   7      300.28      301.90     49.78 o 
  -8   4   7      877.66      914.97     45.52 o 
  -7   4   7     1343.53     1320.98     44.32 o 
  -6   4   7      645.15      650.47     43.64 o 
  -5   4   7     2340.25     2505.47     51.09 o 
  -4   4   7    11918.51    12584.12    252.83 o 
  -3   4   7     7276.03     7543.55     96.95 o 
  -2   4   7    10096.34     9687.37    192.71 o 
  -1   4   7     9822.78    10077.11    125.84 o 
   0   4   7      770.01      846.17     39.99 o 
   1   4   7     1133.05     1022.94     41.46 o 
   2   4   7    10991.00    11464.67    200.27 o 
   3   4   7       67.33       86.88     40.71 o 
   4   4   7     1682.65     1603.19     48.32 o 
   5   4   7     2529.97     2399.55     67.48 o 
   6   4   7      654.57      672.77     68.52 o 
   7   4   7      544.14      543.19     68.76 o 
   8   4   7     2180.31     2312.79     74.13 o 
   9   4   7        1.91       -7.23     84.79 o 
  10   4   7      202.83      159.94     87.98 o 
  11   4   7      834.20      832.99    109.72 o 
  12   4   7      347.12      265.95    126.10 o 
 -12   5   7       82.68        6.37     84.23 o 
 -11   5   7      209.48      180.78     65.61 o 
 -10   5   7        4.06        5.24     59.41 o 
  -9   5   7       59.86       11.07     54.08 o 
  -8   5   7      260.43      290.13     39.72 o 
  -7   5   7        3.46       -1.26     34.76 o 
  -6   5   7      678.83      663.19     40.92 o 
  -5   5   7     2286.56     2378.09     51.26 o 
  -4   5   7      345.91      352.25     42.66 o 
  -3   5   7       98.43      155.51     32.79 o 
  -2   5   7       20.37       50.40     40.12 o 
  -1   5   7      527.54      550.44     37.62 o 
   0   5   7      885.64      886.48     45.56 o 
   1   5   7      240.23      232.32     41.42 o 
   2   5   7      185.37      151.51     45.65 o 
   3   5   7      998.82      823.66     49.59 o 
   4   5   7     2056.54     2014.54     49.56 o 
   5   5   7      742.24      828.47     48.60 o 
   6   5   7     2328.57     2342.71     63.40 o 
   7   5   7      195.54      152.01     67.01 o 
   8   5   7       37.62        1.14     69.40 o 
   9   5   7      245.64      236.64     79.08 o 
  10   5   7      486.49      441.21     91.69 o 
  11   5   7       28.64       -0.07     78.42 o 
 -11   6   7       90.69       70.88     60.97 o 
 -10   6   7      335.57      314.70     53.23 o 
  -9   6   7      607.02      614.26     52.93 o 
  -8   6   7      512.36      488.63     51.62 o 
  -7   6   7     1499.10     1526.80     43.23 o 
  -6   6   7     1568.54     1686.66     54.50 o 
  -5   6   7     2023.39     2070.22     48.87 o 
  -4   6   7      136.75      143.35     41.27 o 
  -3   6   7      941.62      906.18     41.74 o 
  -2   6   7     2667.59     2763.53     59.05 o 
  -1   6   7       15.73       21.10     36.35 o 
   0   6   7     1026.00     1048.69     42.42 o 
   1   6   7     3970.89     4201.57     63.14 o 
   2   6   7     1611.83     1554.94     43.71 o 
   3   6   7      150.06      157.70     41.00 o 
   4   6   7     2413.17     2528.19     58.87 o 
   5   6   7      529.76      498.82     42.53 o 
   6   6   7      783.34      800.05     42.01 o 
   7   6   7      507.14      560.09     65.09 o 
   8   6   7     2182.93     2308.59     98.85 o 
   9   6   7      464.48      423.44     65.29 o 
  10   6   7      382.21      348.49     92.50 o 
  11   6   7      358.09      314.69    115.89 o 
 -10   7   7       39.88       73.55     62.54 o 
  -9   7   7       54.58       34.86     51.55 o 
  -8   7   7      100.42      102.44     50.37 o 
  -7   7   7      372.21      350.88     47.63 o 
  -6   7   7        6.80       11.90     52.85 o 
  -5   7   7     1415.22     1461.29     49.07 o 
  -4   7   7     1887.06     1838.69     47.34 o 
  -3   7   7      278.64      299.28     46.67 o 
  -2   7   7      313.48      248.90     42.36 o 
  -1   7   7      175.14      167.92     38.26 o 
   0   7   7       22.34       26.66     34.20 o 
   1   7   7       98.53      103.10     40.93 o 
   2   7   7       73.29       87.09     37.54 o 
   3   7   7      257.09      230.87     41.93 o 
   4   7   7       12.32        4.78     41.29 o 
   5   7   7      441.71      426.62     40.77 o 
   6   7   7      254.09      227.44     52.88 o 
   7   7   7      232.36      176.41     62.03 o 
   8   7   7      788.78      743.05     76.19 o 
   9   7   7       16.74       49.31     89.41 o 
  10   7   7        0.67        9.04    112.53 o 
 -10   8   7        3.14      -12.86    161.60 o 
  -9   8   7       24.30       -5.56     60.88 o 
  -8   8   7        6.94       17.95     51.76 o 
  -7   8   7        0.91       -5.31     50.58 o 
  -6   8   7      510.49      532.15     56.70 o 
  -5   8   7     2349.87     2457.89     68.64 o 
  -4   8   7     1297.44     1407.35     64.25 o 
  -3   8   7       17.12       20.91     38.35 o 
  -2   8   7      902.47      993.68     46.13 o 
  -1   8   7      401.23      414.38     39.86 o 
   0   8   7      709.86      778.00     46.12 o 
   1   8   7     1467.66     1510.71     49.11 o 
   2   8   7     1427.20     1555.14     53.52 o 
   3   8   7       33.72       36.43     38.20 o 
   4   8   7       48.71       60.48     53.26 o 
   5   8   7      312.01      294.94     55.36 o 
   6   8   7       21.10       20.12     58.62 o 
   7   8   7      878.97      828.28     59.99 o 
   8   8   7     1957.27     2083.43     89.06 o 
   9   8   7      891.17      690.22     97.00 o 
  -8   9   7      203.33      106.85     65.42 o 
  -7   9   7       33.13       11.42     62.95 o 
  -6   9   7      100.59       77.25     56.45 o 
  -5   9   7       12.56       -3.82     50.34 o 
  -4   9   7        0.46        6.34     54.41 o 
  -3   9   7      642.54      619.55     48.57 o 
  -2   9   7       42.02       33.38     49.18 o 
  -1   9   7       15.69       -0.38     59.98 o 
   0   9   7       20.80      -15.81     49.35 o 
   1   9   7      114.38       94.06     54.70 o 
   2   9   7        3.62        7.85     60.24 o 
   3   9   7       93.19       88.58     46.11 o 
   4   9   7      456.24      412.11     57.23 o 
   5   9   7       10.39        4.83     55.58 o 
   6   9   7        4.91       -7.93     66.13 o 
   7   9   7       11.60        9.39     74.97 o 
   8   9   7       56.98       53.78     80.33 o 
  -7  10   7        4.99       62.05     79.98 o 
  -6  10   7      178.68      136.46     79.44 o 
  -5  10   7      227.90      199.80     64.75 o 
  -4  10   7        6.13        1.18     52.11 o 
  -3  10   7      672.66      621.35     58.98 o 
  -2  10   7     1612.05     1640.57     67.65 o 
  -1  10   7      197.99      187.74     56.05 o 
   0  10   7      483.43      469.25     52.19 o 
   1  10   7     1125.47     1132.60     56.15 o 
   2  10   7      363.25      303.11     57.81 o 
   3  10   7       75.87       54.80     57.08 o 
   4  10   7       75.21       63.17     69.30 o 
   5  10   7      149.61      123.54     70.65 o 
   6  10   7       69.16       41.06     71.71 o 
  -4  11   7      151.63       97.16     80.02 o 
  -3  11   7      273.04      188.07     79.97 o 
  -2  11   7       17.96        9.74     78.42 o 
  -1  11   7       67.64       80.29     70.20 o 
   0  11   7      728.93      770.85     72.50 o 
   1  11   7       38.80       18.59     64.61 o 
   2  11   7      389.51      295.07     61.28 o 
   3  11   7      728.83      675.63     74.23 o 
   4  11   7      239.69      219.37     73.04 o 
 -13   0   8        0.32      -11.55    112.65 o 
 -12   0   8      150.94      204.13     90.43 o 
 -11   0   8     3723.03     4041.21    307.61 o 
 -10   0   8      164.58      191.86     70.12 o 
  -9   0   8     4391.57     4552.70     97.54 o 
  -8   0   8      553.32      587.19     68.54 o 
  -7   0   8     1548.19     1659.97     57.63 o 
  -6   0   8     6099.65     6273.89     83.34 o 
  -5   0   8     5027.73     5173.01    196.32 o 
  -4   0   8       74.35       29.19     38.08 o 
  -3   0   8      808.33      834.67     62.69 o 
  -2   0   8      384.55      448.98     61.52 o 
  -1   0   8      576.05      795.57     68.90 o 
   0   0   8     4560.18     4392.64    165.71 o 
   1   0   8     7117.29     6464.28    115.25 o 
   2   0   8    16741.16    15929.29    231.36 o 
   3   0   8     7875.53     8064.95    274.19 o 
   4   0   8       13.28       24.65     51.81 o 
   5   0   8      430.79      335.77     68.87 o 
   6   0   8     1323.98     1278.70     89.25 o 
   7   0   8      175.73      142.89     80.56 o 
   8   0   8     2691.26     2746.77    126.39 o 
   9   0   8    12670.16    12973.78    486.43 o 
  10   0   8       11.47       30.74    159.50 o 
 -13   1   8       50.83        9.91     83.80 o 
 -12   1   8      341.06      319.87     64.99 o 
 -11   1   8       14.92       -3.60     61.35 o 
 -10   1   8       32.76       17.28     59.87 o 
  -9   1   8        7.61        1.34     37.93 o 
  -8   1   8      314.77      325.03     39.05 o 
  -7   1   8      555.26      546.76     42.58 o 
  -6   1   8      339.36      345.66     46.87 o 
  -5   1   8     1883.77     1913.50     47.72 o 
  -4   1   8     1415.27     1315.66     37.14 o 
  -3   1   8       69.12       83.97     27.45 o 
  -2   1   8     1545.64     1598.48     42.12 o 
  -1   1   8      326.34      380.45     43.82 o 
   0   1   8     1807.42     1694.82     54.58 o 
   1   1   8     2385.07     2181.61     52.62 o 
   2   1   8     4802.84     4765.84     95.98 o 
   3   1   8     6847.62     7081.38     92.42 o 
   4   1   8      745.17      759.70     50.30 o 
   5   1   8      526.34      599.06     55.27 o 
   6   1   8      129.57      119.64     59.88 o 
   7   1   8     1806.16     1848.52     90.60 o 
   8   1   8     4069.32     4033.67    140.80 o 
   9   1   8       21.69       16.58     73.12 o 
  10   1   8      104.35       93.59     74.85 o 
  11   1   8       76.80       71.79     88.94 o 
  12   1   8       17.96       24.58    155.37 o 
 -13   2   8       23.09      -10.65     80.50 o 
 -12   2   8      296.72      318.08     71.26 o 
 -11   2   8      154.79      137.99     62.24 o 
 -10   2   8     1090.64     1132.96     58.17 o 
  -9   2   8     1746.04     1776.39     57.12 o 
  -8   2   8     3075.46     3150.31     55.68 o 
  -7   2   8      257.83      251.31     46.39 o 
  -6   2   8      120.56      142.16     40.82 o 
  -5   2   8       16.80       11.98     40.68 o 
  -4   2   8     5186.31     5032.26    105.51 o 
  -3   2   8      258.39      278.64     33.70 o 
  -2   2   8    12714.55    13015.96    226.01 o 
  -1   2   8    22099.72    22350.35    576.09 o 
   0   2   8     7426.20     7781.78     97.98 o 
   1   2   8     3988.71     3713.17     57.15 o 
   2   2   8     7499.02     7168.32     76.21 o 
   3   2   8      418.90      338.26     34.81 o 
   4   2   8      175.78      124.89     52.02 o 
   5   2   8      227.29      163.22     49.57 o 
   6   2   8      539.54      468.36     57.47 o 
   7   2   8      324.33      293.00     56.04 o 
   8   2   8       54.57       54.41     65.70 o 
   9   2   8      112.65       79.55     73.12 o 
  10   2   8     1661.67     1789.34    100.24 o 
  11   2   8       29.28       17.37     72.96 o 
  12   2   8      635.88      650.76    102.10 o 
 -13   3   8       15.89       20.68     81.11 o 
 -12   3   8      295.12      184.26     78.80 o 
 -11   3   8       52.33       70.81     52.05 o 
 -10   3   8      922.66     1001.43     57.91 o 
  -9   3   8     1645.44     1772.48     51.01 o 
  -8   3   8      937.51      955.10     50.98 o 
  -7   3   8     1636.87     1723.01     53.68 o 
  -6   3   8      376.34      326.07     38.26 o 
  -5   3   8      640.20      611.07     39.96 o 
  -4   3   8      270.03      319.41     39.07 o 
  -3   3   8    24056.92    24907.70    146.51 o 
  -2   3   8       29.14       52.34     31.72 o 
  -1   3   8       36.87       32.95     24.93 o 
   0   3   8      950.62      865.18     37.53 o 
   1   3   8     4298.65     3984.29     56.33 o 
   2   3   8      279.39      268.97     35.83 o 
   3   3   8     4641.29     4598.91     71.66 o 
   4   3   8      299.22      298.50     51.06 o 
   5   3   8       15.43       17.25     53.65 o 
   6   3   8      929.28      901.80     71.02 o 
   7   3   8     1967.17     2025.81     79.95 o 
   8   3   8     1097.83     1094.10     65.31 o 
   9   3   8       38.79        9.79     92.58 o 
  10   3   8      163.16      184.91     88.30 o 
  11   3   8     1100.48      979.10     97.14 o 
  12   3   8       31.87       20.68     92.21 o 
 -12   4   8      286.87      252.83     72.02 o 
 -11   4   8      339.24      276.90     55.14 o 
 -10   4   8       65.17       42.16     49.97 o 
  -9   4   8       66.55       28.88     53.69 o 
  -8   4   8      208.30      190.70     39.08 o 
  -7   4   8     3536.63     3553.09     89.16 o 
  -6   4   8       25.60       26.20     40.53 o 
  -5   4   8     1680.13     1738.81     43.40 o 
  -4   4   8     8880.40     9568.79     93.20 o 
  -3   4   8     2850.55     2970.19     59.05 o 
  -2   4   8     2972.51     2798.58     47.39 o 
  -1   4   8     5098.20     5279.77     79.98 o 
   0   4   8     3633.15     3541.43     48.07 o 
   1   4   8      186.02      190.74     33.36 o 
   2   4   8     3634.95     3582.20     65.83 o 
   3   4   8      387.01      531.09     43.20 o 
   4   4   8     2741.14     2685.41     59.53 o 
   5   4   8     1195.61     1183.48     49.32 o 
   6   4   8      254.56      242.43     53.64 o 
   7   4   8      324.06      265.66     67.48 o 
   8   4   8      335.91      248.68     56.90 o 
   9   4   8     1578.65     1614.61    122.54 o 
  10   4   8      161.45      112.49     88.38 o 
  11   4   8       64.18       46.57    109.86 o 
  12   4   8      412.93      335.46    117.30 o 
 -12   5   8       16.97      -16.35     77.26 o 
 -11   5   8      300.85      337.11     64.15 o 
 -10   5   8      758.84      869.45     58.91 o 
  -9   5   8      299.63      262.95     46.80 o 
  -8   5   8       50.46       36.32     43.86 o 
  -7   5   8        5.28       34.99     37.57 o 
  -6   5   8     2339.35     2445.60     48.76 o 
  -5   5   8       29.60       18.52     37.39 o 
  -4   5   8     3688.50     3766.32     52.52 o 
  -3   5   8      491.02      644.33     47.62 o 
  -2   5   8     1566.73     1666.70     49.16 o 
  -1   5   8     2473.04     2718.25     64.11 o 
   0   5   8     2786.07     2580.06     54.68 o 
   1   5   8     2557.47     2578.16     65.48 o 
   2   5   8      727.00      817.11     41.10 o 
   3   5   8     3292.05     3271.07     56.09 o 
   4   5   8     2056.08     1960.17     48.49 o 
   5   5   8       11.69       19.41     43.15 o 
   6   5   8      909.66      891.02     59.42 o 
   7   5   8      937.54      992.72     61.93 o 
   8   5   8     1258.73     1270.40     92.05 o 
   9   5   8      322.43      294.08     89.74 o 
  10   5   8     1416.01     1354.33    169.17 o 
  11   5   8      277.57      258.53    112.59 o 
 -11   6   8       12.00       -8.22     76.38 o 
 -10   6   8       26.34       31.08     56.80 o 
  -9   6   8       60.34       59.74     52.11 o 
  -8   6   8     1428.41     1504.92     58.86 o 
  -7   6   8       21.12       18.00     43.10 o 
  -6   6   8     1927.41     1812.60     43.82 o 
  -5   6   8      451.87      431.40     35.12 o 
  -4   6   8       73.54       96.21     45.65 o 
  -3   6   8      272.98      333.81     35.98 o 
  -2   6   8        1.42      -20.46     36.63 o 
  -1   6   8       34.27        8.79     39.88 o 
   0   6   8       60.81       23.34     36.83 o 
   1   6   8      242.49      272.92     42.02 o 
   2   6   8      643.74      613.50     43.56 o 
   3   6   8      636.99      678.56     44.02 o 
   4   6   8      987.41     1052.12     45.83 o 
   5   6   8     1330.93     1317.75     51.37 o 
   6   6   8      148.58      128.30     41.42 o 
   7   6   8      858.20      870.42     80.04 o 
   8   6   8      652.53      570.72     74.32 o 
   9   6   8       24.34       31.54     72.75 o 
  10   6   8      182.78      139.86     79.48 o 
  11   6   8      131.75       35.75     93.85 o 
 -10   7   8      148.63       80.87     64.98 o 
  -9   7   8       56.88       22.30     47.75 o 
  -8   7   8       69.21       61.71     50.59 o 
  -7   7   8     1283.12     1344.54     50.46 o 
  -6   7   8     1449.17     1601.87     59.39 o 
  -5   7   8       63.41       46.21     38.58 o 
  -4   7   8        7.36       11.26     34.80 o 
  -3   7   8      160.08      190.36     46.26 o 
  -2   7   8      121.70      107.85     41.49 o 
  -1   7   8      101.02      112.07     40.50 o 
   0   7   8      851.87      870.38     42.02 o 
   1   7   8     4327.55     4438.36     97.91 o 
   2   7   8      435.04      456.03     47.52 o 
   3   7   8      327.56      280.72     38.86 o 
   4   7   8     1668.93     1776.45     55.39 o 
   5   7   8     2063.45     2047.19     50.53 o 
   6   7   8      606.69      631.96     50.53 o 
   7   7   8     1760.30     1863.97     64.48 o 
   8   7   8      303.81      352.48     89.85 o 
   9   7   8        5.39      -17.80     89.37 o 
  10   7   8      882.46      835.90     97.99 o 
  -9   8   8       18.03        9.48     64.33 o 
  -8   8   8       16.41       30.28     51.73 o 
  -7   8   8       72.24      104.11     50.62 o 
  -6   8   8        3.59       13.02     50.00 o 
  -5   8   8       51.35       46.81     60.65 o 
  -4   8   8      547.54      575.14     47.49 o 
  -3   8   8        0.76        0.73     41.95 o 
  -2   8   8        0.02       14.12     46.55 o 
  -1   8   8        0.29       10.09     37.86 o 
   0   8   8       20.94       19.80     41.57 o 
   1   8   8        0.04      -13.87     38.04 o 
   2   8   8       20.57        6.40     42.19 o 
   3   8   8       18.57        9.47     59.18 o 
   4   8   8      295.66      319.94     54.72 o 
   5   8   8      711.75      671.24     59.08 o 
   6   8   8        7.58        7.60     52.83 o 
   7   8   8        2.31       -4.09     62.76 o 
   8   8   8       17.17       -3.83     83.28 o 
   9   8   8        0.98       19.38    112.90 o 
  -8   9   8        4.11       -1.89     55.83 o 
  -7   9   8      250.94      186.44     64.47 o 
  -6   9   8      236.43      226.05     57.45 o 
  -5   9   8      247.48      177.58     44.80 o 
  -4   9   8      315.12      326.67     56.00 o 
  -3   9   8      745.24      748.72     53.12 o 
  -2   9   8       39.95       10.77     49.27 o 
  -1   9   8      897.76      882.24     49.31 o 
   0   9   8      684.74      765.55     56.33 o 
   1   9   8      227.79      230.12     54.99 o 
   2   9   8       10.82       23.00     53.97 o 
   3   9   8      303.96      316.50     51.36 o 
   4   9   8       51.65       46.45     50.16 o 
   5   9   8      101.76       68.68     52.79 o 
   6   9   8      101.12       88.51     62.23 o 
   7   9   8      560.24      523.81     74.94 o 
   8   9   8      273.06      200.31     80.86 o 
  -7  10   8       23.02      102.46     92.66 o 
  -6  10   8      156.22      120.11     64.97 o 
  -5  10   8      237.81      170.28     60.03 o 
  -4  10   8       21.58       -0.24     68.93 o 
  -3  10   8        4.84      -25.03     47.55 o 
  -2  10   8        2.70        0.55     50.69 o 
  -1  10   8       16.08        2.26     55.87 o 
   0  10   8      361.74      395.33     63.10 o 
   1  10   8        3.61        3.56     62.34 o 
   2  10   8     1032.06     1001.95     61.14 o 
   3  10   8       51.66       83.16     63.31 o 
   4  10   8        1.21      -52.77     63.09 o 
   5  10   8        4.11       18.90     78.22 o 
   6  10   8       62.19       65.23     67.11 o 
  -4  11   8       45.84       11.04     65.69 o 
  -3  11   8      559.27      458.21     66.70 o 
  -2  11   8      271.30      195.24     60.83 o 
  -1  11   8       62.30       12.55     64.58 o 
   0  11   8      496.00      401.22     61.01 o 
   1  11   8      108.20       40.95     79.18 o 
   2  11   8      381.18      311.29     66.45 o 
   3  11   8      103.99        8.04     71.93 o 
 -13   1   9       57.40       89.20     80.35 o 
 -12   1   9      569.96      529.22     60.72 o 
 -11   1   9       10.19       -9.98     61.56 o 
 -10   1   9     1371.06     1502.23     66.10 o 
  -9   1   9     1833.01     1780.29     43.50 o 
  -8   1   9      226.77      235.93     35.85 o 
  -7   1   9     1391.04     1438.99     46.19 o 
  -6   1   9     2601.29     2537.09     50.24 o 
  -5   1   9     3467.28     3610.79     60.70 o 
  -4   1   9       23.90       36.51     25.75 o 
  -3   1   9      587.28      504.30     34.68 o 
  -2   1   9     3810.40     3445.09     52.77 o 
  -1   1   9      895.64      973.67     40.88 o 
   0   1   9     1725.78     1450.28     47.77 o 
   1   1   9      435.42      340.59     38.06 o 
   2   1   9      757.41      706.96     41.20 o 
   3   1   9     1696.13     1652.17     51.29 o 
   4   1   9     9013.38     9140.36    116.37 o 
   5   1   9     2355.64     2268.12     71.64 o 
   6   1   9      191.63      197.17     54.20 o 
   7   1   9      842.08      871.89     79.91 o 
   8   1   9       79.09      114.43     66.55 o 
   9   1   9       47.73       72.42     82.99 o 
  10   1   9      532.45      540.67    111.99 o 
  11   1   9     1230.23     1308.26    105.52 o 
  12   1   9      817.25      853.22    178.48 o 
 -13   2   9       76.44       50.26     72.40 o 
 -12   2   9        1.26        8.65     79.89 o 
 -11   2   9      373.53      406.91     63.49 o 
 -10   2   9       76.57       86.51     49.33 o 
  -9   2   9       69.58       48.59     38.43 o 
  -8   2   9     1683.17     1745.15     46.86 o 
  -7   2   9      660.96      666.02     44.35 o 
  -6   2   9       96.57      108.18     37.05 o 
  -5   2   9     1813.19     1829.93     45.83 o 
  -4   2   9      842.25      860.92     38.84 o 
  -3   2   9     1318.81     1326.69     36.72 o 
  -2   2   9      105.06       85.27     27.64 o 
  -1   2   9      878.13      827.03     33.98 o 
   0   2   9     5090.79     5158.40     61.14 o 
   1   2   9     5014.13     5309.14     62.52 o 
   2   2   9      327.88      238.63     30.98 o 
   3   2   9     3643.35     3600.14     59.14 o 
   4   2   9       19.86       11.50     44.73 o 
   5   2   9      772.04      802.23     59.63 o 
   6   2   9      724.15      705.74     69.85 o 
   7   2   9      300.03      302.91     66.92 o 
   8   2   9       17.95        5.99     65.56 o 
   9   2   9      142.87      135.69     92.64 o 
  10   2   9     1663.52     1721.38    101.55 o 
  11   2   9        0.54       30.73    108.71 o 
  12   2   9      259.03      263.62    119.25 o 
 -13   3   9      215.97      169.09     76.54 o 
 -12   3   9       44.09       31.84     85.94 o 
 -11   3   9      365.80      298.55     59.18 o 
 -10   3   9      585.63      591.44     51.72 o 
  -9   3   9     1226.81     1246.19     53.65 o 
  -8   3   9      254.89      271.90     42.53 o 
  -7   3   9       48.50       48.90     34.62 o 
  -6   3   9      237.34      231.26     37.81 o 
  -5   3   9     1294.73     1242.86     49.55 o 
  -4   3   9     1547.58     1580.74     45.21 o 
  -3   3   9    11315.80    11807.84    170.73 o 
  -2   3   9    23043.17    22976.60    162.24 o 
  -1   3   9     6054.76     5794.10     56.41 o 
   0   3   9     1586.74     1426.70     37.81 o 
   1   3   9     8705.85     8338.52    187.77 o 
   2   3   9      117.83       57.32     33.28 o 
   3   3   9    10881.11    11617.79    102.84 o 
   4   3   9       79.93       12.47     48.81 o 
   5   3   9     1348.90     1279.32     55.27 o 
   6   3   9      210.90      218.97     53.77 o 
   7   3   9       49.40       58.92     64.73 o 
   8   3   9      362.58      431.18     69.17 o 
   9   3   9       21.30       11.89     84.63 o 
  10   3   9      227.29      168.85     97.82 o 
  11   3   9     1351.18     1458.57    115.15 o 
  12   3   9      817.34      803.88    131.20 o 
 -12   4   9      187.96      179.04     74.40 o 
 -11   4   9      259.50      238.15     49.31 o 
 -10   4   9        2.00      -10.33     43.51 o 
  -9   4   9      242.21      183.27     46.23 o 
  -8   4   9     3416.12     3493.27     90.50 o 
  -7   4   9      365.74      367.51     32.70 o 
  -6   4   9      136.10      149.69     33.07 o 
  -5   4   9     1300.16     1329.23     43.30 o 
  -4   4   9      601.74      680.30     38.02 o 
  -3   4   9     5664.14     6017.18     61.79 o 
  -2   4   9     6349.71     6660.78    124.95 o 
  -1   4   9     4925.44     4895.61     73.49 o 
   0   4   9      729.42      714.51     38.53 o 
   1   4   9        0.07       -2.32     36.74 o 
   2   4   9     8455.88     8914.73    105.76 o 
   3   4   9        7.06       17.20     39.49 o 
   4   4   9     1399.61     1387.72     55.47 o 
   5   4   9      895.66      935.31     51.18 o 
   6   4   9      499.56      540.16     67.54 o 
   7   4   9      678.83      626.70     69.94 o 
   8   4   9        1.41       13.55     79.27 o 
   9   4   9       30.18       44.95     85.45 o 
  10   4   9      303.68      275.06     90.66 o 
  11   4   9      148.69       95.53    111.71 o 
  12   4   9      301.62      258.38    163.81 o 
 -12   5   9       12.05       12.44     65.85 o 
 -11   5   9       53.02       30.24     63.77 o 
 -10   5   9      164.06      131.08     56.37 o 
  -9   5   9      587.82      631.03     51.89 o 
  -8   5   9      143.64      134.90     53.51 o 
  -7   5   9      468.58      433.87     40.06 o 
  -6   5   9      941.78      982.23     37.71 o 
  -5   5   9        6.25       14.17     37.05 o 
  -4   5   9       78.37       88.93     34.35 o 
  -3   5   9      526.22      530.20     34.50 o 
  -2   5   9      324.04      297.70     35.02 o 
  -1   5   9      277.20      307.99     33.23 o 
   0   5   9      917.19      904.96     36.73 o 
   1   5   9     1069.80     1064.40     42.29 o 
   2   5   9       27.18        9.95     33.74 o 
   3   5   9      134.92      129.19     36.94 o 
   4   5   9       38.73       32.69     36.69 o 
   5   5   9       38.17       39.44     37.12 o 
   6   5   9       24.62       16.32     54.01 o 
   7   5   9       51.27       21.87     66.83 o 
   8   5   9      563.65      585.36     88.31 o 
   9   5   9      106.12      113.61     87.95 o 
  10   5   9      802.90      650.23     79.93 o 
  11   5   9       65.50       88.45    112.29 o 
 -11   6   9      412.03      372.44     63.25 o 
 -10   6   9      230.04      183.85     68.12 o 
  -9   6   9      154.61       88.41     51.09 o 
  -8   6   9      882.65      896.10     50.39 o 
  -7   6   9     1809.74     2010.55     59.48 o 
  -6   6   9      708.55      660.81     38.87 o 
  -5   6   9      558.39      536.06     37.46 o 
  -4   6   9      298.08      293.70     35.95 o 
  -3   6   9        2.68       20.43     36.84 o 
  -2   6   9      965.76      952.66     39.48 o 
  -1   6   9     1189.30     1196.81     46.25 o 
   0   6   9     2005.07     2017.58     74.63 o 
   1   6   9      979.90     1034.71     45.32 o 
   2   6   9     1298.68     1323.18     43.37 o 
   3   6   9     5724.70     5844.42     90.26 o 
   4   6   9       75.95       55.51     42.29 o 
   5   6   9        3.71       -7.99     42.72 o 
   6   6   9     1850.02     1891.42     56.67 o 
   7   6   9     1043.42     1103.23     89.77 o 
   8   6   9      326.35      277.92     72.46 o 
   9   6   9     2584.34     2615.31    153.26 o 
  10   6   9      446.47      450.58    112.83 o 
 -10   7   9       56.48       85.77     70.65 o 
  -9   7   9      302.52      213.92     54.87 o 
  -8   7   9      185.30      113.59     56.06 o 
  -7   7   9      520.41      437.91     55.91 o 
  -6   7   9        4.11      -13.92     49.41 o 
  -5   7   9       35.51       40.13     33.39 o 
  -4   7   9       92.05       78.83     38.57 o 
  -3   7   9      138.79      145.91     35.35 o 
  -2   7   9       12.66       12.37     40.78 o 
  -1   7   9        2.72       -0.42     37.05 o 
   0   7   9     1342.36     1480.43     45.51 o 
   1   7   9      319.57      300.34     42.94 o 
   2   7   9      400.22      457.45     43.20 o 
   3   7   9       39.04       29.17     37.58 o 
   4   7   9      163.71      139.95     38.74 o 
   5   7   9     1389.28     1382.43     59.29 o 
   6   7   9       16.58       25.45     55.73 o 
   7   7   9       35.95       32.98     69.49 o 
   8   7   9      357.54      327.16     74.73 o 
   9   7   9        1.07       56.42     90.18 o 
  10   7   9        5.89      -39.41    115.62 o 
  -9   8   9       30.94       14.94     70.57 o 
  -8   8   9      262.13      221.32     63.72 o 
  -7   8   9      532.46      570.99     52.79 o 
  -6   8   9      162.57      138.77     50.53 o 
  -5   8   9      365.86      389.42     51.03 o 
  -4   8   9     1630.65     1663.04     52.36 o 
  -3   8   9      164.65      175.74     48.95 o 
  -2   8   9      129.82       95.23     46.77 o 
  -1   8   9      941.46     1066.10     43.48 o 
   0   8   9       88.17       71.25     38.40 o 
   1   8   9       17.68       -7.12     41.74 o 
   2   8   9      789.69      810.28     53.14 o 
   3   8   9       55.09       53.60     53.45 o 
   4   8   9     2785.15     2990.31     64.18 o 
   5   8   9      491.37      476.18     52.77 o 
   6   8   9      107.55       99.99     52.32 o 
   7   8   9      329.87      285.88     56.74 o 
   8   8   9        0.77       13.36    109.97 o 
   9   8   9      418.77      322.25    116.25 o 
  -8   9   9        2.75      -16.22     71.39 o 
  -7   9   9        0.39      -13.16     63.38 o 
  -6   9   9       50.13       35.79     51.76 o 
  -5   9   9      416.20      364.50     52.47 o 
  -4   9   9      188.30      123.64     50.86 o 
  -3   9   9        1.24       -2.83     54.34 o 
  -2   9   9        1.50      -15.12     45.84 o 
  -1   9   9      280.39      245.30     50.53 o 
   0   9   9       85.39       63.30     49.41 o 
   1   9   9      480.11      492.81     47.59 o 
   2   9   9       59.47       49.67     54.77 o 
   3   9   9      135.27      106.94     55.19 o 
   4   9   9      292.65      263.18     56.42 o 
   5   9   9      188.00      132.05     56.72 o 
   6   9   9       38.57       66.22     65.01 o 
   7   9   9       29.39       78.22     65.85 o 
  -6  10   9      231.56      199.19     60.35 o 
  -5  10   9       42.43       -6.49     63.96 o 
  -4  10   9      360.91      373.52     70.25 o 
  -3  10   9      554.44      499.82     61.78 o 
  -2  10   9      182.23       95.16     57.12 o 
  -1  10   9     1123.33     1124.80     60.53 o 
   0  10   9       50.73       52.68     51.30 o 
   1  10   9      231.59      210.28     57.17 o 
   2  10   9       25.35       20.48     51.78 o 
   3  10   9      800.57      763.92     72.01 o 
   4  10   9       29.75       26.01     63.99 o 
   5  10   9      509.70      447.32     66.01 o 
   6  10   9      685.15      542.92     64.67 o 
  -4  11   9       14.77      -36.54     80.67 o 
  -3  11   9       56.14       71.47     71.16 o 
  -2  11   9      301.37      179.40     72.20 o 
  -1  11   9       14.03       50.81     64.25 o 
   0  11   9       26.18      -21.96     79.28 o 
   1  11   9       48.21       70.49     79.07 o 
   2  11   9        0.50       21.21     64.49 o 
   3  11   9      133.38       66.83     71.85 o 
 -13   0  10       22.65       37.78    113.16 o 
 -12   0  10      359.31      310.87     91.82 o 
 -11   0  10     1148.50     1273.99     94.79 o 
 -10   0  10      716.57      777.14     89.42 o 
  -9   0  10      511.64      552.57     58.56 o 
  -8   0  10        3.20        5.05     45.63 o 
  -7   0  10     2714.76     2759.99     67.41 o 
  -6   0  10     8477.27     9091.09    170.88 o 
  -5   0  10      314.62      324.39     48.22 o 
  -4   0  10    14870.91    14455.36    172.73 o 
  -3   0  10     3009.57     2841.01     72.54 o 
  -2   0  10     4459.86     4230.01     84.32 o 
  -1   0  10      579.85      592.10     46.65 o 
   0   0  10       16.86       19.01     53.20 o 
   1   0  10     3449.63     3097.11     77.29 o 
   2   0  10     1338.50     1433.00     59.86 o 
   3   0  10     9279.12     8580.73    451.61 o 
   4   0  10    29672.98    31565.11    455.39 o 
   5   0  10       20.32       24.71     62.79 o 
   6   0  10     4552.43     4508.72    121.11 o 
   7   0  10     1949.68     1985.18    104.73 o 
   8   0  10     2435.68     2396.69    151.48 o 
   9   0  10     1845.72     2020.86    154.29 o 
 -13   1  10       37.56        8.99     80.35 o 
 -12   1  10      265.02      210.37     72.05 o 
 -11   1  10       29.40       -1.31     55.32 o 
 -10   1  10        1.65       -8.58     53.42 o 
  -9   1  10      387.59      366.73     43.51 o 
  -8   1  10       51.93       49.64     37.38 o 
  -7   1  10      178.39      144.80     34.96 o 
  -6   1  10      354.43      361.94     38.62 o 
  -5   1  10     1246.05     1418.64     44.87 o 
  -4   1  10       21.88       27.71     32.45 o 
  -3   1  10      247.10      249.41     27.06 o 
  -2   1  10      268.00      272.32     39.51 o 
  -1   1  10     5805.94     6070.75     73.89 o 
   0   1  10     9416.08    10001.46    127.66 o 
   1   1  10     4888.08     4976.36     81.76 o 
   2   1  10      114.40      180.87     32.69 o 
   3   1  10      287.55      302.02     36.41 o 
   4   1  10       15.19        5.11     47.35 o 
   5   1  10     2703.52     2915.93     71.97 o 
   6   1  10       62.65       34.74     52.26 o 
   7   1  10        5.71       12.51     58.27 o 
   8   1  10        0.68       11.77     65.82 o 
   9   1  10      275.19      249.09    105.18 o 
  10   1  10       11.27       -4.63    106.64 o 
  11   1  10        0.75        3.36     97.85 o 
  12   1  10       21.33        5.84    166.54 o 
 -13   2  10      415.96      381.97     74.37 o 
 -12   2  10      347.17      314.27     71.18 o 
 -11   2  10      719.44      710.17     59.05 o 
 -10   2  10      538.88      599.27     56.40 o 
  -9   2  10        6.33        2.92     41.71 o 
  -8   2  10       67.55       60.31     46.05 o 
  -7   2  10     1409.67     1449.86     48.41 o 
  -6   2  10     1109.79     1081.90     43.45 o 
  -5   2  10      420.52      490.60     43.35 o 
  -4   2  10     7184.96     7391.65     67.77 o 
  -3   2  10      106.38      161.62     31.15 o 
  -2   2  10      946.80      906.10     34.83 o 
  -1   2  10      266.83      249.53     32.79 o 
   0   2  10      440.47      352.22     29.71 o 
   1   2  10      190.75      153.89     34.53 o 
   2   2  10       61.67       51.02     30.46 o 
   3   2  10     4744.08     4983.45     69.20 o 
   4   2  10     3475.37     3499.17     63.58 o 
   5   2  10      248.41      283.91     46.06 o 
   6   2  10     1320.70     1315.25     74.53 o 
   7   2  10     1628.03     1601.43     79.42 o 
   8   2  10       59.36       49.25     72.25 o 
   9   2  10      182.71      134.77    104.38 o 
  10   2  10      840.76      832.83    113.69 o 
  11   2  10     1020.26     1099.54    109.21 o 
  12   2  10       55.26       29.47    104.68 o 
 -12   3  10       87.03       41.25     79.08 o 
 -11   3  10      208.61      173.47     56.90 o 
 -10   3  10      290.93      268.01     55.58 o 
  -9   3  10       84.81       58.83     59.32 o 
  -8   3  10      232.28      232.65     47.72 o 
  -7   3  10        0.19        5.05     40.48 o 
  -6   3  10     1279.77     1383.35     51.56 o 
  -5   3  10     1699.95     1609.13     90.09 o 
  -4   3  10       64.91       73.69     34.21 o 
  -3   3  10     4258.57     4525.09     66.75 o 
  -2   3  10     1958.11     1759.69     41.24 o 
  -1   3  10       46.50       32.04     29.93 o 
   0   3  10     1414.19     1446.55     42.02 o 
   1   3  10     5574.01     5514.39     66.82 o 
   2   3  10      838.00      816.05     46.21 o 
   3   3  10        1.34       10.03     36.35 o 
   4   3  10     3531.59     3679.33     70.23 o 
   5   3  10     1768.21     1859.44     65.50 o 
   6   3  10       85.32       99.34     63.95 o 
   7   3  10      136.58      103.92     66.03 o 
   8   3  10      222.19      175.34     68.43 o 
   9   3  10      230.13      126.85     87.02 o 
  10   3  10        9.62       16.56     87.37 o 
  11   3  10      220.02      207.19    122.29 o 
  12   3  10       77.06       55.03    125.45 o 
 -12   4  10        0.80       23.55     64.67 o 
 -11   4  10      357.04      366.58     53.95 o 
 -10   4  10      354.69      374.76     57.06 o 
  -9   4  10      463.07      451.24     61.88 o 
  -8   4  10      238.74      228.12     37.01 o 
  -7   4  10     1019.38     1060.98     40.50 o 
  -6   4  10     1392.17     1479.09     43.67 o 
  -5   4  10      116.99      108.36     37.38 o 
  -4   4  10      727.89      721.82     37.86 o 
  -3   4  10    15281.36    16166.60    237.48 o 
  -2   4  10     2073.73     2288.85     44.07 o 
  -1   4  10      753.75      723.74     36.15 o 
   0   4  10     3949.91     3865.93     64.27 o 
   1   4  10     1568.05     1573.57     47.73 o 
   2   4  10     4844.51     5004.85    135.35 o 
   3   4  10     2350.27     2283.84     54.07 o 
   4   4  10      571.16      583.39     41.33 o 
   5   4  10      713.18      674.59     48.49 o 
   6   4  10      992.46     1036.34     61.79 o 
   7   4  10      767.85      790.65     61.60 o 
   8   4  10      606.20      661.40     86.93 o 
   9   4  10     1107.06     1174.00     92.87 o 
  10   4  10      248.95      250.82     90.43 o 
  11   4  10      196.54      167.90    112.30 o 
 -12   5  10      267.35      157.10     82.17 o 
 -11   5  10      358.71      326.38     65.30 o 
 -10   5  10       33.93       16.54     55.74 o 
  -9   5  10      902.98      911.11     58.15 o 
  -8   5  10      392.82      450.41     50.79 o 
  -7   5  10     1019.29     1019.79     42.93 o 
  -6   5  10     2071.43     2105.51     57.57 o 
  -5   5  10     4857.90     5031.07     55.06 o 
  -4   5  10      120.43      158.96     34.55 o 
  -3   5  10     4041.75     4006.49     69.00 o 
  -2   5  10      399.77      369.84     33.66 o 
  -1   5  10      778.37      773.42     40.31 o 
   0   5  10       13.25       -0.24     33.71 o 
   1   5  10      595.08      653.92     42.89 o 
   2   5  10     1782.60     1768.78     45.59 o 
   3   5  10      127.14      140.46     40.78 o 
   4   5  10       12.97       23.76     41.50 o 
   5   5  10     1627.69     1591.96     52.50 o 
   6   5  10      316.00      332.79     55.34 o 
   7   5  10      455.99      403.13     81.18 o 
   8   5  10      188.66      257.10     85.97 o 
   9   5  10       17.15       21.41     88.70 o 
  10   5  10       10.31       -2.66    109.18 o 
  11   5  10      144.64       56.20    114.44 o 
 -11   6  10        8.15      -19.61     71.45 o 
 -10   6  10      155.43      131.89     63.90 o 
  -9   6  10        0.53      -10.44     46.75 o 
  -8   6  10      499.34      512.64     48.08 o 
  -7   6  10      248.88      246.81     49.79 o 
  -6   6  10      394.96      360.46     37.52 o 
  -5   6  10     3258.91     3102.22     46.50 o 
  -4   6  10       81.52      111.75     37.82 o 
  -3   6  10      150.40      159.51     35.05 o 
  -2   6  10       10.72       16.40     31.93 o 
  -1   6  10     1139.80     1176.98     37.78 o 
   0   6  10      356.29      362.32     35.74 o 
   1   6  10     1061.49     1116.62     37.98 o 
   2   6  10      614.12      634.12     37.91 o 
   3   6  10     1631.39     1718.66     47.01 o 
   4   6  10      737.56      749.54     44.82 o 
   5   6  10      424.50      411.66     46.75 o 
   6   6  10      109.27       94.24     65.32 o 
   7   6  10      119.95       58.73     71.46 o 
   8   6  10       12.09       -8.09     87.57 o 
   9   6  10      567.82      456.60     93.56 o 
  10   6  10      493.86      419.57    114.45 o 
 -10   7  10       35.68       39.78     60.13 o 
  -9   7  10      174.81      180.94     59.24 o 
  -8   7  10     1061.24     1139.77     59.69 o 
  -7   7  10      327.96      279.79     55.65 o 
  -6   7  10     5341.22     5820.06    105.59 o 
  -5   7  10     3043.04     3055.44     57.25 o 
  -4   7  10      329.13      355.86     34.87 o 
  -3   7  10      303.14      325.05     36.34 o 
  -2   7  10      739.90      757.85     41.00 o 
  -1   7  10      101.19       84.11     37.91 o 
   0   7  10      106.98      101.10     35.24 o 
   1   7  10     3055.91     3249.15     48.95 o 
   2   7  10     1224.76     1209.69     38.96 o 
   3   7  10     1440.73     1416.95     44.73 o 
   4   7  10      262.51      214.62     37.14 o 
   5   7  10     1585.85     1711.07     56.52 o 
   6   7  10       99.30       69.84     66.39 o 
   7   7  10       89.86       88.14     71.87 o 
   8   7  10     1076.93     1055.40     81.09 o 
   9   7  10      404.58      398.36     92.94 o 
  -9   8  10        1.78      -19.07     59.96 o 
  -8   8  10      144.53      102.74     55.19 o 
  -7   8  10      141.14      112.91     44.65 o 
  -6   8  10      370.55      301.04     45.13 o 
  -5   8  10      402.58      349.07     47.23 o 
  -4   8  10        2.19       -1.61     42.58 o 
  -3   8  10        6.66       -7.53     59.12 o 
  -2   8  10       29.62       14.98     47.23 o 
  -1   8  10       33.19       25.29     46.71 o 
   0   8  10      215.22      220.61     39.76 o 
   1   8  10       45.13       39.39     45.46 o 
   2   8  10       26.25       21.29     44.82 o 
   3   8  10       15.03       -9.42     45.20 o 
   4   8  10      133.60       98.53     45.82 o 
   5   8  10      420.84      367.20     53.16 o 
   6   8  10       82.94       46.55     52.43 o 
   7   8  10      131.63       85.58     82.62 o 
   8   8  10        1.60       56.67    110.52 o 
  -8   9  10      779.90      719.53     63.69 o 
  -7   9  10       24.19       -0.05     63.76 o 
  -6   9  10        8.36      -44.89     61.23 o 
  -5   9  10      845.34      776.74     54.55 o 
  -4   9  10      370.01      323.02     52.35 o 
  -3   9  10      338.27      305.83     55.69 o 
  -2   9  10     1056.16     1222.42     54.75 o 
  -1   9  10      271.43      250.32     55.31 o 
   0   9  10        0.20        1.33     60.31 o 
   1   9  10      139.63      129.50     50.13 o 
   2   9  10     1917.61     2077.05     59.19 o 
   3   9  10       16.06      -27.81     55.09 o 
   4   9  10      567.28      567.98     52.81 o 
   5   9  10      999.43      990.09     55.67 o 
   6   9  10      731.55      680.61     63.22 o 
   7   9  10        5.22       22.79     73.07 o 
  -6  10  10       13.63       22.85     56.13 o 
  -5  10  10       16.16        1.56     59.33 o 
  -4  10  10       17.89       -6.61     63.77 o 
  -3  10  10        3.58       22.31     62.40 o 
  -2  10  10        0.16       -8.73     51.46 o 
  -1  10  10       13.02       -3.95     56.53 o 
   0  10  10      190.06      184.53     62.86 o 
   1  10  10      390.30      361.07     57.63 o 
   2  10  10      344.75      301.29     59.65 o 
   3  10  10      113.15      117.15     63.45 o 
   4  10  10       39.06       36.40     63.69 o 
   5  10  10       67.64       53.14     73.85 o 
  -3  11  10      106.89      102.17     65.43 o 
  -2  11  10      346.78      304.38     73.39 o 
  -1  11  10      163.88       83.69     71.26 o 
   0  11  10       14.11        4.36     79.16 o 
   1  11  10        5.47       13.05     71.09 o 
   2  11  10       14.68      -18.71     80.63 o 
 -13   1  11       95.48       56.34     81.21 o 
 -12   1  11      599.42      569.09     80.10 o 
 -11   1  11     1285.76     1323.14     67.56 o 
 -10   1  11      653.23      656.06     48.58 o 
  -9   1  11      235.20      215.86     36.93 o 
  -8   1  11      639.56      675.63     41.10 o 
  -7   1  11     1192.87     1193.55     36.10 o 
  -6   1  11       53.36       46.84     34.08 o 
  -5   1  11     6860.21     6806.61     75.39 o 
  -4   1  11     5369.00     5924.28     80.00 o 
  -3   1  11      255.80      249.70     29.81 o 
  -2   1  11     1176.67     1035.65     35.78 o 
  -1   1  11     1807.20     1601.96     40.80 o 
   0   1  11     3182.55     3028.18     56.45 o 
   1   1  11      374.25      397.94     34.54 o 
   2   1  11     8593.31     7877.10    132.90 o 
   3   1  11    10053.52     9806.47    151.75 o 
   4   1  11      677.54      694.75     47.51 o 
   5   1  11     3627.44     3528.21     71.96 o 
   6   1  11     3121.05     3166.21     75.12 o 
   7   1  11      788.90      747.95     61.95 o 
   8   1  11      236.99      246.94     69.53 o 
   9   1  11     1269.99     1374.80    116.82 o 
  10   1  11     1317.36     1369.07    121.06 o 
  11   1  11       12.75       -9.26     98.54 o 
  12   1  11      958.55      733.65    198.49 o 
 -13   2  11       60.41       69.85     81.28 o 
 -12   2  11      540.31      456.15     72.91 o 
 -11   2  11       24.29       -6.64     51.02 o 
 -10   2  11      348.46      338.25     55.29 o 
  -9   2  11      892.56      894.69     36.67 o 
  -8   2  11       90.45       86.65     46.30 o 
  -7   2  11      644.09      653.11     44.55 o 
  -6   2  11      662.87      617.23     43.54 o 
  -5   2  11     2593.59     2541.17     47.09 o 
  -4   2  11      801.87      852.74     36.95 o 
  -3   2  11     6360.52     6809.01     93.59 o 
  -2   2  11     1465.42     1527.05     38.72 o 
  -1   2  11       55.60       51.10     28.17 o 
   0   2  11     3891.19     3794.60     50.32 o 
   1   2  11      263.71      203.72     31.55 o 
   2   2  11      738.46      759.72     36.42 o 
   3   2  11      111.87      107.38     37.07 o 
   4   2  11       31.47       25.54     37.36 o 
   5   2  11     1865.02     1831.40     58.15 o 
   6   2  11      152.69      156.34     55.38 o 
   7   2  11      159.31      117.45     66.16 o 
   8   2  11      168.09      117.71     66.78 o 
   9   2  11        2.62        4.01     93.07 o 
  10   2  11       31.55       16.16     87.79 o 
  11   2  11      209.16      171.56    136.61 o 
  12   2  11        1.73       16.40    113.85 o 
 -12   3  11      497.36      418.10     81.12 o 
 -11   3  11      556.71      552.21     53.88 o 
 -10   3  11      128.14       89.48     55.16 o 
  -9   3  11      281.92      248.31     54.51 o 
  -8   3  11       33.67       19.67     46.43 o 
  -7   3  11      639.58      635.63     44.36 o 
  -6   3  11        3.20       21.78     40.23 o 
  -5   3  11      684.77      662.71     47.98 o 
  -4   3  11     2866.70     2985.24     58.60 o 
  -3   3  11     3540.30     3696.41     56.61 o 
  -2   3  11        8.72       16.17     41.08 o 
  -1   3  11     4415.69     4233.30     84.66 o 
   0   3  11     3582.83     3569.88     56.05 o 
   1   3  11     2316.44     2356.47     51.69 o 
   2   3  11     6888.18     6913.68     78.38 o 
   3   3  11      734.06      674.42     48.77 o 
   4   3  11     1341.87     1359.07     55.91 o 
   5   3  11     4753.73     4703.93     74.83 o 
   6   3  11     2734.63     2780.46     76.06 o 
   7   3  11      367.44      450.31     68.73 o 
   8   3  11       18.01        7.82     57.88 o 
   9   3  11      104.23       98.67     94.60 o 
  10   3  11      196.40      182.17     89.15 o 
  11   3  11       10.03       20.89    110.46 o 
  12   3  11      305.24      345.89    202.15 o 
 -12   4  11       17.32       25.22     65.16 o 
 -11   4  11      101.28       68.26     72.00 o 
 -10   4  11     1179.57     1284.53     67.11 o 
  -9   4  11       38.07       10.77     60.23 o 
  -8   4  11       32.95       24.00     42.21 o 
  -7   4  11      499.71      499.89     44.00 o 
  -6   4  11      226.91      207.49     31.53 o 
  -5   4  11       55.58       56.66     34.39 o 
  -4   4  11       58.49       53.51     29.94 o 
  -3   4  11     2084.57     2072.54     46.77 o 
  -2   4  11     2079.78     2114.26     46.45 o 
  -1   4  11       15.62       34.45     36.31 o 
   0   4  11      386.46      362.65     31.97 o 
   1   4  11     1021.81     1148.58     50.35 o 
   2   4  11       60.37       71.63     44.92 o 
   3   4  11     1160.67     1148.94     51.83 o 
   4   4  11     2064.87     2067.15     54.81 o 
   5   4  11       22.75       20.24     43.22 o 
   6   4  11     2109.30     2212.83     71.17 o 
   7   4  11     2616.86     2484.87    192.46 o 
   8   4  11        6.70       -0.65     84.74 o 
   9   4  11      424.28      408.03     74.66 o 
  10   4  11       88.54       42.60     89.40 o 
  11   4  11      185.36      201.98    112.69 o 
 -11   5  11      280.40      234.78     65.55 o 
 -10   5  11       22.60       38.40     51.32 o 
  -9   5  11      165.42      174.78     54.88 o 
  -8   5  11      365.95      364.10     54.84 o 
  -7   5  11      112.87       90.18     35.57 o 
  -6   5  11     4536.85     4506.79     55.46 o 
  -5   5  11     5163.94     5165.29     91.01 o 
  -4   5  11      124.18      100.06     34.61 o 
  -3   5  11       13.78       22.94     33.62 o 
  -2   5  11      226.43      231.95     34.71 o 
  -1   5  11        6.01       17.58     36.45 o 
   0   5  11       14.29       11.50     33.64 o 
   1   5  11     4720.84     4923.19     99.08 o 
   2   5  11       92.11       93.96     34.30 o 
   3   5  11       63.61       61.85     44.91 o 
   4   5  11        0.14        6.00     41.67 o 
   5   5  11      269.28      297.25     45.33 o 
   6   5  11      189.46      209.66     54.17 o 
   7   5  11      241.34      227.17     85.28 o 
   8   5  11      267.90      246.72     72.64 o 
   9   5  11      663.28      666.65     92.89 o 
  10   5  11        3.52      -15.25    109.97 o 
  11   5  11      129.76       42.00    114.98 o 
 -11   6  11        3.17       16.03     80.21 o 
 -10   6  11      145.95      147.98     55.53 o 
  -9   6  11      677.76      691.89     49.88 o 
  -8   6  11      228.68      166.93     50.43 o 
  -7   6  11     2878.74     3060.09     77.26 o 
  -6   6  11    10549.82    10688.05    106.34 o 
  -5   6  11       94.92      106.75     33.24 o 
  -4   6  11      270.92      272.57     38.42 o 
  -3   6  11     1806.80     1836.55     44.65 o 
  -2   6  11      719.55      683.14     37.36 o 
  -1   6  11       13.92        4.67     34.03 o 
   0   6  11     3200.32     3369.87     48.85 o 
   1   6  11     2708.70     2687.43     49.11 o 
   2   6  11      757.42      726.45     40.73 o 
   3   6  11      159.35      129.49     41.68 o 
   4   6  11      942.55      905.51     45.01 o 
   5   6  11       49.87       63.74     40.52 o 
   6   6  11     1487.83     1529.53     72.85 o 
   7   6  11     1540.97     1726.56     93.81 o 
   8   6  11      892.50      903.35    174.75 o 
   9   6  11      161.14      154.80     89.68 o 
  10   6  11       18.55       44.19    112.96 o 
 -10   7  11      107.65       64.58     64.89 o 
  -9   7  11        0.16        3.79     69.30 o 
  -8   7  11      387.89      342.14     52.33 o 
  -7   7  11      438.10      317.94     48.33 o 
  -6   7  11       16.83      -21.77     43.38 o 
  -5   7  11       15.58       -9.07     49.09 o 
  -4   7  11      187.58      147.28     38.81 o 
  -3   7  11       22.60       15.60     32.72 o 
  -2   7  11      186.11      155.96     33.20 o 
  -1   7  11        0.25       -6.92     34.69 o 
   0   7  11       16.99       22.44     34.65 o 
   1   7  11      308.72      281.14     39.03 o 
   2   7  11      272.69      269.49     42.48 o 
   3   7  11       22.75       14.47     41.78 o 
   4   7  11      159.89      142.24     53.39 o 
   5   7  11       34.22       39.42     53.76 o 
   6   7  11       18.45        0.08     51.11 o 
   7   7  11       21.97       19.82     62.78 o 
   8   7  11      207.95      186.08     89.79 o 
   9   7  11      153.92      115.06     92.45 o 
  -9   8  11      308.59      237.76     61.09 o 
  -8   8  11      138.77      153.04     63.25 o 
  -7   8  11      962.71      923.96     48.76 o 
  -6   8  11      872.30      867.52     49.99 o 
  -5   8  11      327.71      285.41     50.77 o 
  -4   8  11      511.28      493.14     50.71 o 
  -3   8  11      549.75      502.60     50.23 o 
  -2   8  11        4.15      -15.14     53.31 o 
  -1   8  11      267.78      220.98     42.57 o 
   0   8  11      479.92      502.12     50.12 o 
   1   8  11     5209.50     5595.15     78.83 o 
   2   8  11       70.97       66.70     48.95 o 
   3   8  11      494.27      479.15     50.92 o 
   4   8  11     2274.87     2514.64     63.42 o 
   5   8  11       31.67       17.99     50.03 o 
   6   8  11      587.12      550.44     59.16 o 
   7   8  11     1112.09     1072.21     80.68 o 
   8   8  11      397.83      378.12     81.28 o 
  -8   9  11        5.27       29.52     72.31 o 
  -7   9  11      103.33       72.01     60.07 o 
  -6   9  11        4.65       19.57     58.28 o 
  -5   9  11      392.76      347.05     48.71 o 
  -4   9  11      230.52      207.78     47.83 o 
  -3   9  11        3.98      -33.34     43.28 o 
  -2   9  11       78.73       67.00     46.34 o 
  -1   9  11       14.88       20.83     40.67 o 
   0   9  11       35.02       44.44     45.95 o 
   1   9  11      188.87      200.29     47.09 o 
   2   9  11      359.57      319.27     48.00 o 
   3   9  11       16.54       12.90     47.02 o 
   4   9  11      122.54      100.08     56.00 o 
   5   9  11      355.63      277.35     65.48 o 
   6   9  11      540.25      369.50     71.57 o 
   7   9  11       16.57        1.52     87.32 o 
  -6  10  11      311.95      258.71     72.01 o 
  -5  10  11       64.66       54.12     59.70 o 
  -4  10  11      154.96      133.50     55.26 o 
  -3  10  11      526.31      500.80     56.47 o 
  -2  10  11      472.18      417.97     54.87 o 
  -1  10  11      177.51      123.11     49.31 o 
   0  10  11      615.31      579.09     47.60 o 
   1  10  11      736.91      758.90     58.59 o 
   2  10  11      603.10      503.92     64.67 o 
   3  10  11      789.71      669.71     61.50 o 
   4  10  11      527.25      543.15     71.79 o 
   5  10  11        6.29       26.91     73.53 o 
  -3  11  11        3.84        2.04    114.94 o 
  -2  11  11      106.42      113.07     65.07 o 
  -1  11  11      259.01      190.41     65.92 o 
   0  11  11      172.99      126.63     60.91 o 
   1  11  11       45.63       50.86     60.54 o 
   2  11  11       22.53       69.21     71.85 o 
 -13   0  12        2.28      -25.54    115.26 o 
 -12   0  12     2659.02     2701.40    219.57 o 
 -11   0  12      398.94      409.29     90.19 o 
 -10   0  12      206.62      180.84     86.56 o 
  -9   0  12     1125.34     1167.87     54.57 o 
  -8   0  12      702.04      737.09     51.15 o 
  -7   0  12        9.52       18.74     45.29 o 
  -6   0  12     8804.43     9786.06    177.97 o 
  -5   0  12     8934.02     9453.71    119.22 o 
  -4   0  12      554.84      746.98     69.19 o 
  -3   0  12     3956.74     3820.27     77.45 o 
  -2   0  12     8266.93     8326.00    102.61 o 
  -1   0  12      459.25      499.50     49.68 o 
   0   0  12     9907.19    10177.64    133.95 o 
   1   0  12      205.80       95.89     53.20 o 
   2   0  12    16001.32    17187.04    603.84 o 
   3   0  12     9158.85    10490.53    206.01 o 
   4   0  12       33.80      110.26     63.57 o 
   5   0  12     6969.96     7114.70    203.73 o 
   6   0  12       74.43       48.22     64.62 o 
   7   0  12      328.99      267.12     74.93 o 
   8   0  12     7521.04     7522.65    249.39 o 
   9   0  12     5127.26     5410.60    284.58 o 
 -13   1  12       88.00       61.04     81.15 o 
 -12   1  12       78.07       30.73     64.12 o 
 -11   1  12      102.45      104.26     56.28 o 
 -10   1  12      210.74      156.73     55.12 o 
  -9   1  12       42.72       26.96     38.49 o 
  -8   1  12      287.10      315.51     36.17 o 
  -7   1  12      605.33      656.11     35.69 o 
  -6   1  12     1039.19     1093.58     39.92 o 
  -5   1  12     2315.01     2490.93     48.72 o 
  -4   1  12       47.05       55.31     30.99 o 
  -3   1  12     1190.90     1196.78     39.52 o 
  -2   1  12       59.65       79.51     30.38 o 
  -1   1  12     7363.84     7250.09    108.56 o 
   0   1  12     2975.12     3176.92     57.22 o 
   1   1  12     1047.19     1113.93     42.70 o 
   2   1  12     2431.46     2615.89     58.06 o 
   3   1  12     3129.55     3311.47     66.37 o 
   4   1  12        9.53       14.55     44.29 o 
   5   1  12       30.00       18.13     49.21 o 
   6   1  12       73.32       67.97     52.69 o 
   7   1  12      374.72      351.50     59.83 o 
   8   1  12      760.91      745.36     75.09 o 
   9   1  12      585.38      553.38     92.85 o 
  10   1  12       12.35       20.49    108.21 o 
  11   1  12       46.31       39.02    115.14 o 
  12   1  12        1.67      -11.67    215.00 o 
 -12   2  12      337.64      314.74     79.60 o 
 -11   2  12        8.72        0.44     51.13 o 
 -10   2  12       20.08       12.54     54.51 o 
  -9   2  12     1981.82     2173.10     57.05 o 
  -8   2  12      447.43      472.07     38.08 o 
  -7   2  12        6.09      -18.51     40.58 o 
  -6   2  12      783.47      778.24     44.41 o 
  -5   2  12     1729.17     1704.48     42.45 o 
  -4   2  12     1662.15     1787.37     43.28 o 
  -3   2  12     2630.81     2719.63     53.03 o 
  -2   2  12    16056.58    17154.83     96.87 o 
  -1   2  12     3936.46     4000.38     63.36 o 
   0   2  12     1404.33     1373.75     36.12 o 
   1   2  12    12621.42    13074.59    276.58 o 
   2   2  12     1385.21     1276.39     42.63 o 
   3   2  12      116.99       70.95     34.12 o 
   4   2  12      605.59      552.60     44.71 o 
   5   2  12     3188.03     3234.50     62.31 o 
   6   2  12     1454.13     1480.07     58.10 o 
   7   2  12     7547.18     7849.73    216.47 o 
   8   2  12      108.06      127.63     67.70 o 
   9   2  12      663.75      696.98     90.59 o 
  10   2  12      165.08      184.43     89.15 o 
  11   2  12      591.94      662.60    126.52 o 
  12   2  12      585.52      582.50    119.79 o 
 -12   3  12      168.05      169.37     65.26 o 
 -11   3  12      243.36      209.52     52.60 o 
 -10   3  12      276.74      239.16     50.97 o 
  -9   3  12      288.35      231.46     50.14 o 
  -8   3  12      221.66      183.63     39.28 o 
  -7   3  12      220.59      230.18     42.05 o 
  -6   3  12       27.93       45.25     40.50 o 
  -5   3  12      240.71      254.19     38.55 o 
  -4   3  12      966.71      908.24     42.18 o 
  -3   3  12     5442.48     5979.98     69.24 o 
  -2   3  12      203.66      175.38     45.49 o 
  -1   3  12     2653.14     2725.06     52.61 o 
   0   3  12     1120.99     1177.68     47.83 o 
   1   3  12       24.19       38.51     36.54 o 
   2   3  12       58.82       58.35     44.54 o 
   3   3  12      281.79      276.18     42.02 o 
   4   3  12      405.14      401.90     46.12 o 
   5   3  12      768.39      760.55     49.38 o 
   6   3  12     5553.20     5543.61    211.79 o 
   7   3  12      437.35      439.82     69.98 o 
   8   3  12      285.30      261.31     85.64 o 
   9   3  12       11.95       17.65     86.29 o 
  10   3  12      133.56       49.63     89.76 o 
  11   3  12      179.26      157.08    112.57 o 
 -12   4  12      282.93      189.44     77.80 o 
 -11   4  12        1.42        1.51     58.77 o 
 -10   4  12      918.18      905.96     60.33 o 
  -9   4  12        3.37       10.22     54.18 o 
  -8   4  12       30.38       12.87     52.01 o 
  -7   4  12        2.56       -5.33     41.23 o 
  -6   4  12      158.20      170.82     46.22 o 
  -5   4  12      568.64      524.97     34.59 o 
  -4   4  12        0.12       -4.61     33.86 o 
  -3   4  12     2987.79     3224.46     52.67 o 
  -2   4  12     2337.17     2393.61     55.85 o 
  -1   4  12      720.97      782.88     41.39 o 
   0   4  12     1125.77     1096.70     43.08 o 
   1   4  12     1619.81     1650.00     49.80 o 
   2   4  12        9.08       -0.64     44.17 o 
   3   4  12      152.95      143.68     45.30 o 
   4   4  12      502.85      510.61     43.42 o 
   5   4  12       74.50       75.69     50.07 o 
   6   4  12      498.88      475.83     58.12 o 
   7   4  12      751.79      656.75     70.90 o 
   8   4  12     1968.91     2084.03     97.01 o 
   9   4  12       11.22        4.30     87.54 o 
  10   4  12       10.44       36.87    103.65 o 
  11   4  12       36.05       30.60    112.74 o 
 -11   5  12      843.49      750.93     74.55 o 
 -10   5  12      494.98      437.28     65.55 o 
  -9   5  12       48.08       38.92     50.69 o 
  -8   5  12      279.35      308.43     55.23 o 
  -7   5  12      298.65      282.04     37.04 o 
  -6   5  12     3005.13     3158.52     57.95 o 
  -5   5  12      395.64      423.11     39.19 o 
  -4   5  12     1256.56     1343.50     45.36 o 
  -3   5  12      881.68      839.07     38.01 o 
  -2   5  12       30.20       35.36     31.57 o 
  -1   5  12     1798.52     1809.32     44.23 o 
   0   5  12     2968.95     3158.21     79.32 o 
   1   5  12      210.32      162.60     30.94 o 
   2   5  12     1584.50     1664.20     49.84 o 
   3   5  12     1964.25     2008.93     55.91 o 
   4   5  12      556.96      561.38     50.62 o 
   5   5  12     1258.20     1304.08     54.59 o 
   6   5  12     7377.10     7384.13     87.97 o 
   7   5  12     1676.58     1761.81     93.48 o 
   8   5  12       12.48       41.37     70.65 o 
   9   5  12      642.91      573.35     93.05 o 
  10   5  12      166.34      135.69    112.38 o 
 -11   6  12       48.07       48.10     93.33 o 
 -10   6  12        0.46      -25.38     77.71 o 
  -9   6  12       39.30       42.57     56.36 o 
  -8   6  12       51.04       30.07     46.82 o 
  -7   6  12       22.85       24.59     45.80 o 
  -6   6  12       30.02        1.77     52.11 o 
  -5   6  12        6.10      -20.07     38.26 o 
  -4   6  12       49.74       30.95     35.06 o 
  -3   6  12       52.76       67.47     35.04 o 
  -2   6  12       38.07       33.87     34.65 o 
  -1   6  12      243.49      297.06     38.19 o 
   0   6  12      561.68      560.48     37.53 o 
   1   6  12      252.82      327.28     41.72 o 
   2   6  12      878.02      853.60     44.49 o 
   3   6  12      107.36      109.98     41.48 o 
   4   6  12       81.31       78.54     37.93 o 
   5   6  12       13.82       11.46     43.30 o 
   6   6  12      279.60      271.25     61.54 o 
   7   6  12      514.16      429.83     74.17 o 
   8   6  12      189.45       99.62     89.49 o 
   9   6  12       42.97       67.48     90.62 o 
  10   6  12      109.13       91.84     93.00 o 
 -10   7  12      114.81      118.17     71.72 o 
  -9   7  12       68.92       -3.87     64.24 o 
  -8   7  12       46.92       44.42     56.70 o 
  -7   7  12     1117.34     1061.84     50.56 o 
  -6   7  12      107.08       98.59     46.06 o 
  -5   7  12       13.97       24.84     44.98 o 
  -4   7  12      362.17      338.62     38.35 o 
  -3   7  12       74.87      109.56     35.50 o 
  -2   7  12       55.95       30.70     37.76 o 
  -1   7  12      613.90      548.95     40.64 o 
   0   7  12     2123.34     2172.60     42.89 o 
   1   7  12       32.29       20.57     35.00 o 
   2   7  12      133.94      111.66     35.49 o 
   3   7  12        8.98       25.28     38.11 o 
   4   7  12      291.77      306.21     54.41 o 
   5   7  12        1.07        4.25     55.96 o 
   6   7  12     1075.44     1188.27     72.34 o 
   7   7  12     1082.75     1011.81     78.11 o 
   8   7  12       49.48       34.82     89.15 o 
   9   7  12      375.32      269.98    114.61 o 
  -9   8  12       18.13       30.29     60.88 o 
  -8   8  12        7.78       21.92     55.37 o 
  -7   8  12       23.93       -4.88     45.07 o 
  -6   8  12      300.60      211.70     51.48 o 
  -5   8  12      119.95      138.62     43.81 o 
  -4   8  12       79.23       45.57     42.90 o 
  -3   8  12      131.78       98.03     45.36 o 
  -2   8  12        1.14       -2.96     45.34 o 
  -1   8  12       37.40       10.84     48.59 o 
   0   8  12      360.39      380.17     43.71 o 
   1   8  12      157.53      164.84     49.52 o 
   2   8  12        2.89       15.23     45.11 o 
   3   8  12       15.43        5.42     42.64 o 
   4   8  12      320.11      306.32     51.47 o 
   5   8  12       57.01       28.11     62.00 o 
   6   8  12      289.38      199.50     61.75 o 
   7   8  12        5.14       34.95     76.30 o 
   8   8  12        8.53       47.82    113.32 o 
  -7   9  12      264.54      202.90     60.90 o 
  -6   9  12      140.26       76.76     55.19 o 
  -5   9  12       74.34       29.47     48.84 o 
  -4   9  12      526.29      507.02     46.30 o 
  -3   9  12     1358.86     1417.58     55.53 o 
  -2   9  12        0.89        1.80     40.78 o 
  -1   9  12     2225.67     2272.85     54.91 o 
   0   9  12     2162.80     2246.77     57.67 o 
   1   9  12     1375.97     1436.98     55.91 o 
   2   9  12      693.90      661.02     49.82 o 
   3   9  12     1518.88     1597.26     54.04 o 
   4   9  12        7.20       12.68     56.18 o 
   5   9  12      683.34      623.58     65.69 o 
   6   9  12      254.82      191.94     83.16 o 
   7   9  12      358.34      151.42    116.13 o 
  -5  10  12       98.68       88.06     59.75 o 
  -4  10  12        1.12       -6.10     69.82 o 
  -3  10  12       74.35       31.86     55.38 o 
  -2  10  12      169.10      130.15     63.77 o 
  -1  10  12       10.94        7.20     58.36 o 
   0  10  12       13.75        8.33     63.24 o 
   1  10  12       62.10       55.60     68.89 o 
   2  10  12       55.86       35.57     63.34 o 
   3  10  12       29.43       41.35     63.41 o 
   4  10  12        1.14      -18.36     70.50 o 
   5  10  12        7.87      -22.67     80.60 o 
  -2  11  12        8.97      -30.62     80.03 o 
  -1  11  12      204.65      203.19     61.32 o 
   0  11  12      204.57      163.47     57.51 o 
   1  11  12       92.54       13.11     81.33 o 
 -12   1  13       48.57       -3.26     70.67 o 
 -11   1  13      453.47      372.78     58.43 o 
 -10   1  13     1121.44     1274.57     54.72 o 
  -9   1  13      378.05      428.11     46.58 o 
  -8   1  13        6.17       16.28     37.68 o 
  -7   1  13     2700.35     2746.18     49.61 o 
  -6   1  13     3035.07     3155.60     52.98 o 
  -5   1  13       46.86       16.73     37.29 o 
  -4   1  13     8003.90     8174.70    201.21 o 
  -3   1  13    13382.17    13579.71    252.74 o 
  -2   1  13     1824.82     1840.60     46.20 o 
  -1   1  13     5054.97     4943.22     58.95 o 
   0   1  13     5978.33     5587.26     75.04 o 
   1   1  13       77.83       12.29     40.68 o 
   2   1  13       15.81       17.83     45.25 o 
   3   1  13     2355.31     2315.74     56.32 o 
   4   1  13     3939.19     3983.03     69.16 o 
   5   1  13     2326.22     2343.68     62.25 o 
   6   1  13     1402.37     1478.72     61.73 o 
   7   1  13     4910.21     5085.59     89.03 o 
   8   1  13      697.03      799.78     71.26 o 
   9   1  13      738.38      721.42    102.92 o 
  10   1  13     2877.87     2987.09    139.60 o 
  11   1  13      762.33      815.13    153.53 o 
 -12   2  13       53.71        6.88     79.33 o 
 -11   2  13        5.60       -1.17     51.67 o 
 -10   2  13      450.37      501.43     51.80 o 
  -9   2  13       17.07       -6.33     48.95 o 
  -8   2  13      821.59      788.18     45.67 o 
  -7   2  13      136.43      108.91     41.88 o 
  -6   2  13       48.06       29.09     34.17 o 
  -5   2  13     1227.16     1233.55     39.97 o 
  -4   2  13      756.09      743.20     40.04 o 
  -3   2  13       57.06       63.00     32.06 o 
  -2   2  13       11.31       25.96     30.60 o 
  -1   2  13      792.15      849.29     39.32 o 
   0   2  13      660.90      765.75     41.20 o 
   1   2  13      526.30      527.11     37.38 o 
   2   2  13       24.20       48.90     40.20 o 
   3   2  13      250.82      253.66     37.50 o 
   4   2  13     1009.65     1026.30     44.34 o 
   5   2  13      280.94      325.82     43.92 o 
   6   2  13      252.56      254.39     49.48 o 
   7   2  13     1665.44     1629.17     74.47 o 
   8   2  13       40.07       14.85     92.65 o 
   9   2  13      721.11      701.42     92.42 o 
  10   2  13      400.36      286.16     91.49 o 
  11   2  13        3.13        0.34    112.30 o 
 -12   3  13       10.98      -21.31     65.49 o 
 -11   3  13      678.72      621.75     51.20 o 
 -10   3  13      597.72      622.01     52.86 o 
  -9   3  13     1232.88     1241.12     58.89 o 
  -8   3  13        5.66       16.60     41.94 o 
  -7   3  13      193.44      230.79     35.86 o 
  -6   3  13      762.35      759.63     44.88 o 
  -5   3  13      226.32      207.30     38.13 o 
  -4   3  13      361.21      307.30     38.50 o 
  -3   3  13     1654.06     1687.13     52.47 o 
  -2   3  13     4041.54     4327.31     74.71 o 
  -1   3  13      484.42      555.23     33.19 o 
   0   3  13      662.35      635.57     39.90 o 
   1   3  13      399.70      399.30     33.72 o 
   2   3  13       83.61      100.44     40.17 o 
   3   3  13      280.55      251.80     41.35 o 
   4   3  13     3269.21     3345.84     65.89 o 
   5   3  13      317.04      297.36     44.67 o 
   6   3  13       39.86       64.29     53.44 o 
   7   3  13      134.79      149.65     55.44 o 
   8   3  13       48.03       26.03     85.33 o 
   9   3  13      237.25      129.28     88.60 o 
  10   3  13      460.52      374.41     92.52 o 
  11   3  13      256.02      226.17    113.65 o 
 -12   4  13      368.46      302.18     62.77 o 
 -11   4  13       86.84       95.57     59.01 o 
 -10   4  13      299.37      224.57     63.89 o 
  -9   4  13      448.29      426.48     51.67 o 
  -8   4  13     1212.06     1267.91     59.03 o 
  -7   4  13      231.02      211.17     38.77 o 
  -6   4  13      195.45      159.26     38.02 o 
  -5   4  13      445.45      462.96     39.56 o 
  -4   4  13      206.74      203.30     37.95 o 
  -3   4  13      370.39      349.27     42.35 o 
  -2   4  13     3147.03     3213.08     85.77 o 
  -1   4  13     1579.35     1583.19     48.17 o 
   0   4  13      146.29      139.81     34.87 o 
   1   4  13     1579.51     1605.02     49.41 o 
   2   4  13      912.53      851.16     42.57 o 
   3   4  13     2590.31     2604.37     54.87 o 
   4   4  13       77.84       72.22     47.68 o 
   5   4  13     2542.61     2441.83     73.16 o 
   6   4  13     1038.46     1141.91     61.54 o 
   7   4  13      103.54       90.56     83.99 o 
   8   4  13      475.82      497.25     89.58 o 
   9   4  13       55.12       22.36     88.13 o 
  10   4  13       30.88      -22.80     89.96 o 
  11   4  13       58.98       98.28    114.02 o 
 -11   5  13        2.87      -14.15     79.69 o 
 -10   5  13       53.62       69.82     61.57 o 
  -9   5  13        7.09       38.41     55.03 o 
  -8   5  13      277.23      254.60     55.57 o 
  -7   5  13      761.70      805.57     51.97 o 
  -6   5  13       84.84      106.20     35.82 o 
  -5   5  13      258.70      249.69     31.98 o 
  -4   5  13      480.06      491.00     34.62 o 
  -3   5  13     1139.59     1106.22     39.24 o 
  -2   5  13      181.32      149.41     29.38 o 
  -1   5  13      598.67      684.45     37.52 o 
   0   5  13     2015.07     2095.09     44.26 o 
   1   5  13        9.09       12.77     45.05 o 
   2   5  13      170.64      173.21     41.78 o 
   3   5  13     2845.95     2742.51     52.24 o 
   4   5  13     1518.79     1621.33     54.38 o 
   5   5  13      458.46      505.50     49.26 o 
   6   5  13       26.11       23.75     67.02 o 
   7   5  13       45.76       36.12     69.04 o 
   8   5  13        1.07      -31.54     87.26 o 
   9   5  13      228.15      116.89     91.21 o 
  10   5  13       57.73       34.44    112.36 o 
 -10   6  13        8.80      -11.66     78.65 o 
  -9   6  13       84.15       76.46     63.81 o 
  -8   6  13      916.61      904.32     54.00 o 
  -7   6  13      367.41      345.96     41.75 o 
  -6   6  13       17.46       10.03     42.35 o 
  -5   6  13     1174.44     1048.90     38.15 o 
  -4   6  13       74.35       55.85     31.10 o 
  -3   6  13       87.11       48.26     37.91 o 
  -2   6  13      361.42      438.62     42.20 o 
  -1   6  13     1649.94     1692.50     38.70 o 
   0   6  13      175.83      211.24     31.42 o 
   1   6  13      136.43      123.75     37.73 o 
   2   6  13     1472.70     1443.98     45.14 o 
   3   6  13     4373.12     4523.13     63.32 o 
   4   6  13       81.34       43.91     46.70 o 
   5   6  13      493.67      474.88     59.40 o 
   6   6  13     1759.54     1811.46     67.63 o 
   7   6  13      497.88      398.43     90.30 o 
   8   6  13      706.96      627.31     68.45 o 
   9   6  13      985.51      900.14    142.98 o 
  10   6  13      158.01      186.62    161.45 o 
 -10   7  13       15.22       52.15     92.77 o 
  -9   7  13        9.38       10.09     64.06 o 
  -8   7  13      163.71       75.68     57.19 o 
  -7   7  13       27.79       20.15     43.87 o 
  -6   7  13      330.70      298.66     50.96 o 
  -5   7  13        0.57      -53.97     53.97 o 
  -4   7  13      115.45      115.94     48.95 o 
  -3   7  13      333.44      301.88     34.36 o 
  -2   7  13     1352.88     1321.52     40.94 o 
  -1   7  13        1.43      -17.73     33.06 o 
   0   7  13      746.06      692.76     36.61 o 
   1   7  13      544.93      539.56     44.07 o 
   2   7  13       56.82       52.68     41.75 o 
   3   7  13      300.20      328.35     53.70 o 
   4   7  13      106.88       59.33     62.79 o 
   5   7  13       14.17       30.37     53.94 o 
   6   7  13        0.19       19.24     51.58 o 
   7   7  13        0.43      -36.04     64.12 o 
   8   7  13        4.14      -10.84     90.30 o 
   9   7  13        2.67      -36.78    115.01 o 
  -9   8  13      487.82      331.63    118.49 o 
  -8   8  13     1741.92     1675.11     65.00 o 
  -7   8  13       76.06       82.95     58.55 o 
  -6   8  13       51.26       20.97     41.99 o 
  -5   8  13      798.24      905.88     53.06 o 
  -4   8  13      807.95      799.60     48.79 o 
  -3   8  13        1.74       -9.85     45.66 o 
  -2   8  13      456.22      459.04     50.77 o 
  -1   8  13     2260.07     2588.65     60.75 o 
   0   8  13     1292.91     1277.52     50.31 o 
   1   8  13     1740.25     1857.01     52.60 o 
   2   8  13     1426.17     1570.90     58.74 o 
   3   8  13       22.90      -10.75     49.59 o 
   4   8  13      266.12      261.51     55.68 o 
   5   8  13      458.96      500.67     54.89 o 
   6   8  13      234.61      295.64     78.64 o 
   7   8  13       50.11       28.59     86.12 o 
   8   8  13      761.39      670.68    117.32 o 
  -7   9  13      140.56       70.39     60.53 o 
  -6   9  13        2.39       72.08     58.58 o 
  -5   9  13        3.07        6.74     58.19 o 
  -4   9  13       12.12       42.18     47.15 o 
  -3   9  13        5.58      -11.15     44.01 o 
  -2   9  13      167.27      129.75     47.42 o 
  -1   9  13      132.06       56.54     41.69 o 
   0   9  13       23.50       42.75     46.28 o 
   1   9  13        3.82      -15.57     46.95 o 
   2   9  13      155.88       99.22     56.11 o 
   3   9  13      150.41       80.76     48.01 o 
   4   9  13       10.89       30.24     57.83 o 
   5   9  13      246.22      152.13     64.85 o 
   6   9  13      173.72      119.44     87.51 o 
  -5  10  13      103.42       85.47     56.43 o 
  -4  10  13       32.66       50.36     59.76 o 
  -3  10  13       39.72       35.29     58.68 o 
  -2  10  13      317.45      299.02     64.35 o 
  -1  10  13      912.90      898.60     61.57 o 
   0  10  13      283.68      217.84     59.40 o 
   1  10  13        2.20       16.27     63.32 o 
   2  10  13     1121.17     1160.60     73.29 o 
   3  10  13       95.36       85.99     64.61 o 
   4  10  13      102.71       42.34     71.33 o 
 -12   0  14       31.98       72.72    111.60 o 
 -11   0  14      169.90      127.51     90.62 o 
 -10   0  14     1442.68     1424.57     80.58 o 
  -9   0  14      650.50      769.43     72.37 o 
  -8   0  14      892.12      916.29     51.81 o 
  -7   0  14     2063.95     2048.80     50.91 o 
  -6   0  14        1.70      -12.67     37.20 o 
  -5   0  14        6.45      -39.95     63.51 o 
  -4   0  14     6802.75     6967.59     97.35 o 
  -3   0  14     3628.93     3670.46     74.45 o 
  -2   0  14      119.07      112.58     64.93 o 
  -1   0  14     4480.75     4458.83     80.20 o 
   0   0  14     1096.59      988.65     55.51 o 
   1   0  14     3198.25     3397.15     89.41 o 
   2   0  14     5361.93     5481.45    163.64 o 
   3   0  14     2710.26     2655.73     85.45 o 
   4   0  14     3099.21     3067.61     90.42 o 
   5   0  14     1395.24     1313.49     76.95 o 
   6   0  14      576.98      604.76     84.71 o 
   7   0  14     3022.60     2938.48    112.27 o 
   8   0  14      337.04      286.26    106.52 o 
   9   0  14     4289.37     4322.86    201.50 o 
  10   0  14     3131.87     3197.04    227.60 o 
 -12   1  14        8.50      -19.98     79.15 o 
 -11   1  14      589.96      556.03     65.22 o 
 -10   1  14       20.31        4.48     54.88 o 
  -9   1  14        2.72       -0.77     53.24 o 
  -8   1  14       84.89       78.26     33.23 o 
  -7   1  14        5.10       -7.65     34.78 o 
  -6   1  14      728.30      747.14     40.84 o 
  -5   1  14      387.98      401.23     36.02 o 
  -4   1  14     1771.07     2013.87     46.12 o 
  -3   1  14      158.93      182.54     38.51 o 
  -2   1  14      629.21      634.57     40.78 o 
  -1   1  14     4815.70     5024.34     59.25 o 
   0   1  14      112.50      110.08     41.48 o 
   1   1  14      977.45     1098.85     47.80 o 
   2   1  14      892.03      954.68     46.46 o 
   3   1  14      887.88      971.10     46.41 o 
   4   1  14      887.68      944.93     47.66 o 
   5   1  14      460.29      436.54     50.49 o 
   6   1  14      280.05      296.09     50.52 o 
   7   1  14      494.12      449.15     57.85 o 
   8   1  14      104.17      112.95     76.03 o 
   9   1  14      107.04       86.51    108.11 o 
  10   1  14        5.62       -1.54    110.27 o 
  11   1  14        1.08       19.04    145.90 o 
 -12   2  14       81.26       25.23     71.74 o 
 -11   2  14     1129.07     1128.80     57.19 o 
 -10   2  14       13.69       25.60     50.58 o 
  -9   2  14      274.13      322.35     50.15 o 
  -8   2  14     2173.99     2222.76     63.25 o 
  -7   2  14     2233.18     2211.24     46.86 o 
  -6   2  14       13.96        0.33     31.98 o 
  -5   2  14     1297.67     1365.71     40.75 o 
  -4   2  14      418.04      412.04     35.87 o 
  -3   2  14     1130.88     1108.44     34.36 o 
  -2   2  14      770.44      808.53     38.26 o 
  -1   2  14     4004.94     3874.06     54.04 o 
   0   2  14     1738.75     1645.07     42.71 o 
   1   2  14      639.53      721.53     40.48 o 
   2   2  14     8595.55     8676.70     73.71 o 
   3   2  14     1143.58     1059.47     38.86 o 
   4   2  14        7.49        6.94     36.43 o 
   5   2  14     1163.63     1221.33     50.05 o 
   6   2  14     1449.15     1534.15     56.90 o 
   7   2  14       82.96       98.57     60.97 o 
   8   2  14      103.14      103.38     84.97 o 
   9   2  14     1255.73     1256.35    116.20 o 
  10   2  14      238.00      262.18    112.17 o 
  11   2  14       19.11       41.47    123.03 o 
 -12   3  14       27.46       38.57     65.69 o 
 -11   3  14       59.27       10.63     55.05 o 
 -10   3  14      397.74      428.12     52.06 o 
  -9   3  14      469.68      410.12     51.49 o 
  -8   3  14      374.22      355.35     48.15 o 
  -7   3  14     1081.96     1141.82     47.16 o 
  -6   3  14       84.61       69.80     37.62 o 
  -5   3  14      153.06      139.40     40.86 o 
  -4   3  14      149.94      137.63     37.32 o 
  -3   3  14      353.66      376.41     39.07 o 
  -2   3  14        8.79        1.56     31.32 o 
  -1   3  14     1335.10     1390.04     43.19 o 
   0   3  14       86.94       86.82     37.12 o 
   1   3  14       32.56       28.50     31.40 o 
   2   3  14     1185.31     1224.17     43.04 o 
   3   3  14       72.47       55.63     40.29 o 
   4   3  14      986.55      984.97     52.90 o 
   5   3  14      108.11       98.00     39.33 o 
   6   3  14      280.19      289.55     52.81 o 
   7   3  14      842.20      737.16     76.22 o 
   8   3  14       18.80       -5.78     85.77 o 
   9   3  14      232.76      148.86     89.45 o 
  10   3  14        6.46       25.29    120.00 o 
  11   3  14      119.48       90.28    114.57 o 
 -11   4  14       10.00       -7.79     64.24 o 
 -10   4  14       52.31       58.09     51.47 o 
  -9   4  14      250.29      208.69     46.98 o 
  -8   4  14      541.19      577.85     51.81 o 
  -7   4  14       85.72       84.24     42.15 o 
  -6   4  14       15.84       40.91     37.43 o 
  -5   4  14       12.63       20.91     37.03 o 
  -4   4  14      485.31      547.91     43.16 o 
  -3   4  14      143.62      114.41     40.69 o 
  -2   4  14      309.50      320.00     41.90 o 
  -1   4  14      653.49      680.47     40.86 o 
   0   4  14      455.23      418.64     38.58 o 
   1   4  14      141.41      161.19     34.76 o 
   2   4  14     2661.09     2654.64     58.16 o 
   3   4  14     5068.89     5183.61    123.11 o 
   4   4  14      363.04      395.48     51.71 o 
   5   4  14      301.34      339.22     50.34 o 
   6   4  14      574.12      563.71     51.57 o 
   7   4  14      216.06      219.39     85.72 o 
   8   4  14      841.35      716.84     76.17 o 
   9   4  14      111.32       91.22     89.51 o 
  10   4  14      264.48      272.02    113.14 o 
 -11   5  14        5.63       -5.80     71.73 o 
 -10   5  14      209.30      212.83     69.92 o 
  -9   5  14      977.98      955.96     66.08 o 
  -8   5  14       20.73        7.65     54.64 o 
  -7   5  14     1292.82     1276.88     64.14 o 
  -6   5  14       54.56       57.77     38.74 o 
  -5   5  14      609.84      563.05     44.03 o 
  -4   5  14      769.24      780.05     48.79 o 
  -3   5  14     1401.49     1421.13     47.86 o 
  -2   5  14     1976.94     1981.82     44.68 o 
  -1   5  14      150.97      154.27     41.10 o 
   0   5  14        8.83        5.85     36.98 o 
   1   5  14     2067.63     2005.68     51.66 o 
   2   5  14       49.74       83.28     40.63 o 
   3   5  14       20.38       -5.29     37.34 o 
   4   5  14      246.28      241.86     42.60 o 
   5   5  14     1289.76     1338.17     51.72 o 
   6   5  14       10.40        3.96     56.98 o 
   7   5  14        4.13      -26.19     85.80 o 
   8   5  14       43.75       26.36     72.41 o 
   9   5  14       51.39       44.27    109.59 o 
  10   5  14       99.90       99.34    113.50 o 
 -10   6  14       22.86       25.68     64.82 o 
  -9   6  14       94.71       27.44     69.93 o 
  -8   6  14       15.11      -26.56     50.99 o 
  -7   6  14      856.24      822.88     46.37 o 
  -6   6  14        6.12        2.57     45.37 o 
  -5   6  14     3913.94     3965.67     60.65 o 
  -4   6  14     2598.37     2656.61     48.24 o 
  -3   6  14      356.54      377.88     39.10 o 
  -2   6  14      173.75      144.94     41.58 o 
  -1   6  14       88.67       64.49     30.79 o 
   0   6  14        4.06       -3.79     34.73 o 
   1   6  14       38.65       23.48     37.34 o 
   2   6  14      457.46      459.25     44.35 o 
   3   6  14     1930.54     1927.22     51.84 o 
   4   6  14      945.93      821.98     48.62 o 
   5   6  14      337.19      286.31     63.63 o 
   6   6  14       10.89       21.49     57.96 o 
   7   6  14       70.47       34.64     78.14 o 
   8   6  14        0.32      -42.48     99.21 o 
   9   6  14      163.18      150.53    112.23 o 
  -9   7  14      358.82      314.49     71.83 o 
  -8   7  14      429.91      320.11     59.92 o 
  -7   7  14      278.42      250.29     42.49 o 
  -6   7  14     1331.55     1366.17     54.59 o 
  -5   7  14      266.21      257.62     43.92 o 
  -4   7  14       46.75       35.72     42.23 o 
  -3   7  14      643.43      705.28     47.49 o 
  -2   7  14     1518.85     1529.04     49.84 o 
  -1   7  14     1440.73     1331.58     39.71 o 
   0   7  14     4052.66     3993.32     92.52 o 
   1   7  14     1180.72     1301.29     44.04 o 
   2   7  14      159.83      182.80     45.17 o 
   3   7  14       12.63        5.72     53.37 o 
   4   7  14      970.61     1002.98     54.00 o 
   5   7  14      637.61      674.77     60.08 o 
   6   7  14      364.70      354.23     66.70 o 
   7   7  14      353.82      322.99     78.99 o 
   8   7  14      504.91      454.13    114.11 o 
  -8   8  14        5.24       57.60     70.68 o 
  -7   8  14      584.69      504.36     64.75 o 
  -6   8  14        5.50      -24.87     47.94 o 
  -5   8  14       46.01       36.97     44.08 o 
  -4   8  14       15.33        4.90     43.23 o 
  -3   8  14      339.01      334.04     47.13 o 
  -2   8  14       55.04       48.76     42.76 o 
  -1   8  14     1116.25     1094.71     47.24 o 
   0   8  14       94.09       63.81     46.19 o 
   1   8  14      379.72      380.70     50.49 o 
   2   8  14       71.14       76.01     49.78 o 
   3   8  14       26.45       14.66     46.13 o 
   4   8  14       87.52       33.67     55.48 o 
   5   8  14       59.37       51.86     56.55 o 
   6   8  14        2.38      -12.71     74.21 o 
   7   8  14       17.94       -6.79     91.74 o 
  -7   9  14      329.80      272.95     61.47 o 
  -6   9  14      239.79      257.14     64.54 o 
  -5   9  14      271.16      242.45     55.39 o 
  -4   9  14       53.39       11.20     57.45 o 
  -3   9  14      363.62      373.97     48.50 o 
  -2   9  14      601.77      640.38     57.80 o 
  -1   9  14        0.23      -23.50     43.97 o 
   0   9  14       65.40       78.62     51.02 o 
   1   9  14     1693.79     1699.34     52.93 o 
   2   9  14      222.37      204.36     56.51 o 
   3   9  14      559.07      464.14     47.45 o 
   4   9  14      712.80      737.86     65.81 o 
   5   9  14      520.93      462.73     71.77 o 
   6   9  14       12.85       26.46     71.43 o 
  -5  10  14      107.41       37.06     93.38 o 
  -4  10  14      203.57      138.05     60.74 o 
  -3  10  14       24.91       16.48     55.98 o 
  -2  10  14       30.16      -21.30     52.38 o 
  -1  10  14        1.20        6.35     63.83 o 
   0  10  14        1.52       29.16     58.77 o 
   1  10  14       54.07        1.82     52.21 o 
   2  10  14        1.05       15.11     70.55 o 
   3  10  14      135.63      132.59     71.27 o 
   4  10  14      114.10       64.58     80.79 o 
 -12   1  15      835.98      748.35     75.23 o 
 -11   1  15      493.59      451.97     54.46 o 
 -10   1  15      245.13      229.12     47.26 o 
  -9   1  15      562.54      586.22     51.48 o 
  -8   1  15      807.39      898.79     36.91 o 
  -7   1  15        0.21       15.04     32.49 o 
  -6   1  15     4327.93     4517.97     61.22 o 
  -5   1  15     3658.41     3754.71     57.63 o 
  -4   1  15     3058.11     3117.28     49.78 o 
  -3   1  15      168.99      159.28     40.84 o 
  -2   1  15     4730.81     4655.16     80.44 o 
  -1   1  15      115.32      162.26     41.22 o 
   0   1  15     2136.50     2166.06     52.16 o 
   1   1  15     1707.07     1507.94     49.08 o 
   2   1  15     3018.18     3088.20     60.92 o 
   3   1  15      212.48      239.46     41.47 o 
   4   1  15     1279.65     1327.96     53.42 o 
   5   1  15     3073.03     3075.16     66.63 o 
   6   1  15      817.74      748.99     56.01 o 
   7   1  15      105.05       85.90     54.70 o 
   8   1  15     2200.32     2561.57     91.80 o 
   9   1  15     1450.81     1534.50    103.14 o 
  10   1  15        0.74       22.04     98.23 o 
  11   1  15      265.67      251.78    162.29 o 
 -12   2  15       57.07       14.10     65.61 o 
 -11   2  15       69.42       55.70     54.72 o 
 -10   2  15       26.20       23.86     43.91 o 
  -9   2  15       70.45       68.39     45.93 o 
  -8   2  15       49.36       32.53     42.13 o 
  -7   2  15      166.01      189.19     39.00 o 
  -6   2  15        6.62       13.73     34.67 o 
  -5   2  15        1.43        1.22     36.75 o 
  -4   2  15       20.44       15.94     34.04 o 
  -3   2  15      549.94      555.95     34.55 o 
  -2   2  15      163.64      123.80     32.19 o 
  -1   2  15      362.54      374.31     33.42 o 
   0   2  15       93.76      173.67     37.26 o 
   1   2  15      252.01      237.55     38.13 o 
   2   2  15     3091.01     3297.18     53.67 o 
   3   2  15      518.96      573.47     43.21 o 
   4   2  15       67.02       65.03     38.23 o 
   5   2  15      221.70      170.71     43.39 o 
   6   2  15     1146.39     1114.04     52.79 o 
   7   2  15     1650.70     1513.62     66.58 o 
   8   2  15       56.27       54.74     85.69 o 
   9   2  15       38.96       28.78     87.93 o 
  10   2  15      125.59       82.21    110.81 o 
  11   2  15       97.03       70.88    125.94 o 
 -12   3  15      175.13      183.93     57.52 o 
 -11   3  15       97.50       47.26     70.11 o 
 -10   3  15       35.00       26.11     51.24 o 
  -9   3  15      282.80      299.82     55.69 o 
  -8   3  15       85.62       57.04     45.54 o 
  -7   3  15      879.21      918.71     42.85 o 
  -6   3  15      281.49      299.76     36.18 o 
  -5   3  15      330.28      348.12     42.14 o 
  -4   3  15       78.96       83.96     36.96 o 
  -3   3  15      135.88      131.20     32.32 o 
  -2   3  15     1933.45     1955.37     42.71 o 
  -1   3  15     4397.70     4368.12     86.69 o 
   0   3  15       71.32       65.25     33.99 o 
   1   3  15     3318.23     3332.33     63.72 o 
   2   3  15     1866.64     1918.30     44.18 o 
   3   3  15      265.49      266.84     38.23 o 
   4   3  15      481.78      492.36     48.53 o 
   5   3  15     4065.21     4098.88     71.00 o 
   6   3  15      879.74      848.84     57.62 o 
   7   3  15      730.56      834.17     78.97 o 
   8   3  15      336.36      342.15     88.39 o 
   9   3  15      209.96      214.21     90.75 o 
  10   3  15       97.47       51.24    111.39 o 
  11   3  15      174.85      128.10    116.21 o 
 -11   4  15      104.63      104.95     70.68 o 
 -10   4  15      738.38      656.44     66.37 o 
  -9   4  15      150.69      162.98     44.33 o 
  -8   4  15     1468.40     1596.08     66.44 o 
  -7   4  15     2253.65     2450.28     69.80 o 
  -6   4  15      502.45      495.10     43.65 o 
  -5   4  15      120.97      136.76     46.07 o 
  -4   4  15      299.39      270.02     35.55 o 
  -3   4  15      815.23      828.51     41.31 o 
  -2   4  15      353.66      364.49     42.10 o 
  -1   4  15       16.26       26.94     40.37 o 
   0   4  15     2629.66     2565.52     48.12 o 
   1   4  15     1796.58     1795.91     58.21 o 
   2   4  15      357.42      357.93     39.57 o 
   3   4  15      560.34      582.36     40.79 o 
   4   4  15       31.36       30.67     45.93 o 
   5   4  15        1.96       26.69     50.89 o 
   6   4  15      524.09      572.13     65.78 o 
   7   4  15      257.61      286.61     87.30 o 
   8   4  15     1568.99     1520.09     82.68 o 
   9   4  15       21.50       16.12     89.32 o 
  10   4  15      489.84      500.13    115.80 o 
 -11   5  15      296.61      224.90     73.05 o 
 -10   5  15        8.03       21.55     63.46 o 
  -9   5  15        1.93      -23.92     51.06 o 
  -8   5  15      177.82      130.84     55.60 o 
  -7   5  15       39.91       23.80     54.09 o 
  -6   5  15      909.08      979.24     61.28 o 
  -5   5  15     2706.52     2722.40     57.00 o 
  -4   5  15      360.26      346.42     39.42 o 
  -3   5  15      194.77      185.42     41.61 o 
  -2   5  15      385.60      372.36     36.58 o 
  -1   5  15      852.68      846.21     41.58 o 
   0   5  15      647.56      716.66     48.68 o 
   1   5  15     1581.89     1554.38     46.14 o 
   2   5  15       58.02       63.91     41.08 o 
   3   5  15       17.09       11.85     45.90 o 
   4   5  15       29.12       28.02     41.74 o 
   5   5  15        4.53        0.71     54.48 o 
   6   5  15      432.75      408.46     69.54 o 
   7   5  15      145.72      128.07     71.69 o 
   8   5  15      409.50      381.36     90.63 o 
   9   5  15      197.78      164.55    111.53 o 
  10   5  15       42.29       34.45    114.12 o 
 -10   6  15      405.58      287.25     66.88 o 
  -9   6  15       19.47       11.95     77.72 o 
  -8   6  15      123.30       73.75     51.64 o 
  -7   6  15     1437.85     1493.60     60.63 o 
  -6   6  15      515.59      490.91     51.26 o 
  -5   6  15      295.09      288.12     49.52 o 
  -4   6  15      860.52      880.24     38.90 o 
  -3   6  15      986.08     1105.58     42.19 o 
  -2   6  15      706.88      761.65     36.21 o 
  -1   6  15     4488.85     4595.22     82.85 o 
   0   6  15      933.01      979.13     50.15 o 
   1   6  15       35.68       43.36     37.49 o 
   2   6  15      849.18      814.27     42.76 o 
   3   6  15       13.96       -2.16     38.48 o 
   4   6  15      343.16      336.96     54.35 o 
   5   6  15      631.01      602.89     56.92 o 
   6   6  15      121.05      124.83     64.49 o 
   7   6  15      750.75      710.80     80.83 o 
   8   6  15      108.08       37.82    110.97 o 
   9   6  15      312.76      229.24     95.32 o 
  -9   7  15        1.75       50.47     70.95 o 
  -8   7  15       34.50      -23.33     69.81 o 
  -7   7  15       72.70       45.72     41.91 o 
  -6   7  15        8.69       -3.43     50.67 o 
  -5   7  15       22.11        4.28     40.86 o 
  -4   7  15      230.37      162.49     54.09 o 
  -3   7  15       33.41        6.35     49.03 o 
  -2   7  15        2.32       -0.39     48.23 o 
  -1   7  15      606.97      616.66     46.81 o 
   0   7  15      195.98      199.37     42.96 o 
   1   7  15       26.49       32.18     48.51 o 
   2   7  15        5.74      -14.23     48.53 o 
   3   7  15        3.19       16.56     53.39 o 
   4   7  15        6.28       -1.05     60.55 o 
   5   7  15        1.48        2.09     61.70 o 
   6   7  15      118.93       75.97     60.46 o 
   7   7  15        3.77       23.35     88.77 o 
   8   7  15       24.16       27.12     91.90 o 
  -8   8  15      926.45      694.10     74.51 o 
  -7   8  15       56.78       79.48     58.68 o 
  -6   8  15       33.17       50.76     55.91 o 
  -5   8  15        3.52       11.06     46.95 o 
  -4   8  15      910.90     1020.29     50.12 o 
  -3   8  15     2731.69     2720.03     58.73 o 
  -2   8  15       34.05        8.12     50.07 o 
  -1   8  15     1698.75     1723.22     52.24 o 
   0   8  15     2010.59     2246.05     59.44 o 
   1   8  15       12.32       15.43     46.26 o 
   2   8  15      751.21      727.87     57.83 o 
   3   8  15      695.69      685.14     58.28 o 
   4   8  15      162.59      115.19     62.91 o 
   5   8  15      312.70      226.29     77.32 o 
   6   8  15      382.95      319.28     76.12 o 
   7   8  15      501.57      425.61     72.17 o 
  -6   9  15       61.41       63.05     56.03 o 
  -5   9  15       32.86       62.41     52.09 o 
  -4   9  15       17.69       46.49     58.08 o 
  -3   9  15       17.98       37.12     52.29 o 
  -2   9  15      120.32       67.12     44.76 o 
  -1   9  15      130.50       81.34     51.49 o 
   0   9  15      206.93      126.31     51.70 o 
   1   9  15      284.26      196.15     52.29 o 
   2   9  15       39.82       73.79     61.12 o 
   3   9  15        9.27      -13.67     58.32 o 
   4   9  15       16.53        5.97     63.12 o 
   5   9  15       20.25       -4.67     73.43 o 
  -4  10  15      277.29      152.92     54.06 o 
  -3  10  15      267.96      167.20     71.49 o 
  -2  10  15       20.81      -27.21     59.29 o 
  -1  10  15      401.60      286.82     65.94 o 
   0  10  15      625.92      567.71     61.78 o 
   1  10  15       80.75      112.06     59.62 o 
   2  10  15      292.13      201.99     71.85 o 
   3  10  15      251.26      212.50     66.10 o 
 -12   0  16      962.23      890.87    118.43 o 
 -11   0  16      715.18      713.01     93.40 o 
 -10   0  16     1081.09     1249.23     76.76 o 
  -9   0  16     1634.19     1811.20     69.38 o 
  -8   0  16      245.64      263.27     48.56 o 
  -7   0  16      697.25      728.34     51.14 o 
  -6   0  16     8814.67     8961.84    101.82 o 
  -5   0  16      330.37      363.07     54.92 o 
  -4   0  16    13818.13    14519.96    120.31 o 
  -3   0  16    10729.14    11417.85    159.99 o 
  -2   0  16      390.00      395.16     54.75 o 
  -1   0  16     4784.99     4979.38    123.31 o 
   0   0  16     3453.26     3255.69     96.90 o 
   1   0  16      246.01      301.07     65.13 o 
   2   0  16      408.41      484.64     65.91 o 
   3   0  16     1715.25     1737.23     77.04 o 
   4   0  16    10616.67    11056.26    247.91 o 
   5   0  16        7.91       -7.16     65.09 o 
   6   0  16       19.23       31.75     65.94 o 
   7   0  16        8.74        8.90     73.81 o 
   8   0  16       84.48       78.41     87.10 o 
   9   0  16       91.13       64.69    116.28 o 
  10   0  16     1203.87     1391.96    193.37 o 
 -12   1  16      131.82       65.38     80.71 o 
 -11   1  16      411.34      396.51     65.08 o 
 -10   1  16      276.67      229.28     51.41 o 
  -9   1  16       24.43       15.16     45.66 o 
  -8   1  16       30.17       18.60     36.08 o 
  -7   1  16      232.01      246.34     38.75 o 
  -6   1  16        6.10       -4.12     30.59 o 
  -5   1  16      490.26      512.14     33.03 o 
  -4   1  16      263.35      248.51     31.56 o 
  -3   1  16     2097.73     2176.51     48.67 o 
  -2   1  16       40.45       66.23     40.30 o 
  -1   1  16      167.92      150.16     37.11 o 
   0   1  16       17.74       20.88     33.60 o 
   1   1  16       32.24       44.55     39.54 o 
   2   1  16      693.02      661.69     44.25 o 
   3   1  16     1049.00     1022.41     51.31 o 
   4   1  16        8.90        5.69     45.37 o 
   5   1  16      757.05      776.96     50.90 o 
   6   1  16     2755.88     2661.36     66.36 o 
   7   1  16      613.46      623.24     65.91 o 
   8   1  16       29.48       22.34     70.14 o 
   9   1  16      695.15      694.76    103.96 o 
  10   1  16      150.55      123.86    122.64 o 
  11   1  16       10.88        6.33    148.89 o 
 -12   2  16        9.82       -2.48     65.84 o 
 -11   2  16        1.17       -3.25     63.67 o 
 -10   2  16       63.39       65.28     51.28 o 
  -9   2  16      400.39      437.70     47.39 o 
  -8   2  16       15.02       13.86     48.24 o 
  -7   2  16     2038.02     2083.03     46.12 o 
  -6   2  16     1010.00     1092.01     42.37 o 
  -5   2  16       29.49       24.16     32.25 o 
  -4   2  16      778.66      820.33     35.80 o 
  -3   2  16     2843.14     2969.52     46.93 o 
  -2   2  16      181.04      199.59     40.30 o 
  -1   2  16      644.10      673.17     37.44 o 
   0   2  16     2373.37     2517.53     50.74 o 
   1   2  16     6102.41     6558.63    137.26 o 
   2   2  16     3354.92     3583.77     81.03 o 
   3   2  16      963.22     1051.17     45.79 o 
   4   2  16     2033.31     2055.35     51.55 o 
   5   2  16     2591.05     2600.30     58.47 o 
   6   2  16     2182.70     2123.55     57.14 o 
   7   2  16     2888.63     3073.21     77.63 o 
   8   2  16      696.25      751.24     91.36 o 
   9   2  16       36.17        4.15     89.12 o 
  10   2  16      267.30      256.96    124.39 o 
  11   2  16      412.51      341.48    145.88 o 
 -11   3  16      102.90       97.59     70.48 o 
 -10   3  16      259.11      231.92     57.27 o 
  -9   3  16       30.94       28.52     46.32 o 
  -8   3  16     1394.91     1535.01     55.88 o 
  -7   3  16      969.52      980.57     46.63 o 
  -6   3  16       78.80       42.62     37.95 o 
  -5   3  16      332.07      346.30     38.79 o 
  -4   3  16      635.51      675.52     37.97 o 
  -3   3  16       40.30       47.32     34.20 o 
  -2   3  16      144.78      151.43     37.20 o 
  -1   3  16     3937.03     4133.20     64.30 o 
   0   3  16     1985.47     2028.15     42.42 o 
   1   3  16     1223.88     1217.15     43.06 o 
   2   3  16     1843.09     1967.36     44.54 o 
   3   3  16      709.26      733.62     44.16 o 
   4   3  16     1707.88     1731.82     47.08 o 
   5   3  16       45.15       46.95     39.40 o 
   6   3  16     1457.11     1365.86     61.06 o 
   7   3  16        7.83       10.39     69.62 o 
   8   3  16       26.96        8.91     86.86 o 
   9   3  16      423.80      388.74     92.49 o 
  10   3  16      103.24       23.49    112.58 o 
 -11   4  16       21.12       46.58     60.09 o 
 -10   4  16       76.35       56.53     69.45 o 
  -9   4  16      433.38      387.39     57.05 o 
  -8   4  16      824.00      853.31     58.09 o 
  -7   4  16     1683.79     1767.53     56.42 o 
  -6   4  16      938.05      943.09     43.20 o 
  -5   4  16       81.46      105.49     41.56 o 
  -4   4  16        1.81      -10.27     34.51 o 
  -3   4  16       70.31       85.87     37.19 o 
  -2   4  16     1060.06      975.50     40.10 o 
  -1   4  16      977.31      954.13     42.11 o 
   0   4  16       65.22       85.75     40.82 o 
   1   4  16      911.58      961.18     40.03 o 
   2   4  16     2754.23     2888.94     59.48 o 
   3   4  16      359.98      325.33     43.02 o 
   4   4  16      290.01      314.11     43.13 o 
   5   4  16     1949.13     1774.89     62.00 o 
   6   4  16      263.70      264.99     59.29 o 
   7   4  16     1174.45     1181.07     72.33 o 
   8   4  16       60.19       31.58     87.81 o 
   9   4  16       36.19       24.43    109.05 o 
  10   4  16       33.94       35.16    113.77 o 
 -10   5  16      458.72      377.53     72.42 o 
  -9   5  16       17.07       64.75     51.40 o 
  -8   5  16     1433.37     1418.94     61.37 o 
  -7   5  16      836.78      869.46     52.90 o 
  -6   5  16       97.59       97.17     59.69 o 
  -5   5  16       85.96      114.34     36.06 o 
  -4   5  16      710.09      799.96     41.12 o 
  -3   5  16      230.11      212.94     35.99 o 
  -2   5  16     2003.19     1949.65     47.46 o 
  -1   5  16     1061.83     1056.16     43.00 o 
   0   5  16     1089.75     1144.42     46.08 o 
   1   5  16      908.25      839.96     41.88 o 
   2   5  16      247.76      273.25     38.49 o 
   3   5  16      191.94      169.03     38.67 o 
   4   5  16      836.73      849.85     53.49 o 
   5   5  16     2581.61     2804.34     84.36 o 
   6   5  16     1100.48     1146.08     71.35 o 
   7   5  16     1171.93     1074.55     72.29 o 
   8   5  16        9.69       16.44     73.32 o 
   9   5  16      643.08      517.27    116.48 o 
 -10   6  16       23.00       -1.32     80.65 o 
  -9   6  16       23.53       65.49     70.05 o 
  -8   6  16       77.75       36.02     56.92 o 
  -7   6  16        5.19       11.27     61.82 o 
  -6   6  16        6.98        0.27     54.38 o 
  -5   6  16        0.16       -6.42     48.88 o 
  -4   6  16       19.51        2.24     47.97 o 
  -3   6  16      112.54       61.52     38.57 o 
  -2   6  16       15.01       27.72     41.69 o 
  -1   6  16      117.67       97.28     41.69 o 
   0   6  16      746.58      726.89     45.32 o 
   1   6  16      370.88      362.47     37.05 o 
   2   6  16      543.05      431.67     40.40 o 
   3   6  16       13.39        2.49     52.93 o 
   4   6  16        3.28       -3.34     59.86 o 
   5   6  16     1165.26     1077.53     59.64 o 
   6   6  16        4.13       -4.23     67.57 o 
   7   6  16       22.50       -7.13     63.69 o 
   8   6  16      183.83      127.02     79.70 o 
   9   6  16       85.41       -5.19    115.90 o 
  -9   7  16       26.88       33.36     71.82 o 
  -8   7  16      622.91      529.48     61.39 o 
  -7   7  16        4.97       42.37     47.47 o 
  -6   7  16      168.51      109.69     56.12 o 
  -5   7  16     2417.95     2461.43     68.96 o 
  -4   7  16     1248.92     1355.85     54.04 o 
  -3   7  16       32.64        2.55     49.54 o 
  -2   7  16      680.80      681.84     47.69 o 
  -1   7  16     2978.97     3189.86     68.34 o 
   0   7  16       25.93       60.63     53.53 o 
   1   7  16      865.94      807.69     52.00 o 
   2   7  16      955.83     1003.62     53.73 o 
   3   7  16       77.85       59.84     54.16 o 
   4   7  16      510.58      465.90     62.74 o 
   5   7  16      786.05      858.17     71.27 o 
   6   7  16     1432.49     1442.38     80.93 o 
   7   7  16       58.38       -1.06     80.19 o 
   8   7  16      150.31       90.63     93.19 o 
  -8   8  16      131.18       -5.18     93.04 o 
  -7   8  16      523.28      372.15     57.08 o 
  -6   8  16        8.64       17.69     54.17 o 
  -5   8  16        1.60      -15.69     51.54 o 
  -4   8  16       25.80       19.52     43.85 o 
  -3   8  16        3.69        2.93     50.00 o 
  -2   8  16       18.49      -12.13     46.58 o 
  -1   8  16      140.59      125.51     50.29 o 
   0   8  16       19.39        2.12     46.22 o 
   1   8  16       35.89       13.01     50.68 o 
   2   8  16       14.39      -14.57     50.09 o 
   3   8  16       82.90       57.87     55.68 o 
   4   8  16       34.18       30.14     63.10 o 
   5   8  16        0.31       17.51     77.22 o 
   6   8  16       18.43       -4.42     78.83 o 
  -6   9  16        7.34        8.38     60.34 o 
  -5   9  16      211.85      190.13     53.39 o 
  -4   9  16      279.59      212.50     64.20 o 
  -3   9  16       22.98       20.47     62.81 o 
  -2   9  16      461.34      462.96     55.54 o 
  -1   9  16      629.15      546.94     47.12 o 
   0   9  16      389.90      331.87     48.87 o 
   1   9  16       47.58       37.00     57.19 o 
   2   9  16      376.83      307.54     78.41 o 
   3   9  16      538.28      598.85     66.22 o 
   4   9  16       35.15       63.59     63.82 o 
   5   9  16      971.03      837.38     78.99 o 
  -3  10  16       13.67       15.80     71.45 o 
  -2  10  16        1.31       15.92     59.66 o 
  -1  10  16       22.21       23.61     56.27 o 
   0  10  16      128.66       90.06     53.15 o 
   1  10  16      110.16        5.70     53.31 o 
   2  10  16       99.41       99.10     61.15 o 
 -12   1  17       29.34       23.42     66.27 o 
 -11   1  17     1092.65     1155.77     68.11 o 
 -10   1  17      579.32      542.28     46.70 o 
  -9   1  17      203.07      168.30     46.35 o 
  -8   1  17      533.97      557.92     46.87 o 
  -7   1  17     1690.16     1756.00     43.09 o 
  -6   1  17       35.14       36.11     34.69 o 
  -5   1  17     2148.25     2310.80     46.46 o 
  -4   1  17     7595.01     8067.63    136.27 o 
  -3   1  17     1347.05     1390.62     39.82 o 
  -2   1  17      521.24      571.99     46.91 o 
  -1   1  17      734.01      698.85     40.55 o 
   0   1  17     2681.45     2652.40     54.47 o 
   1   1  17     1506.84     1527.95     52.53 o 
   2   1  17     2080.28     2079.27     52.22 o 
   3   1  17     9520.79     9614.37     84.50 o 
   4   1  17       70.55       65.78     41.16 o 
   5   1  17     1617.00     1619.98     56.50 o 
   6   1  17       11.57       15.13     46.76 o 
   7   1  17      134.46      160.41     66.44 o 
   8   1  17       55.01       21.95     70.75 o 
   9   1  17      665.67      649.78     79.90 o 
  10   1  17      792.88      753.31    143.88 o 
 -11   2  17       62.74       29.45     64.48 o 
 -10   2  17      459.94      460.21     49.57 o 
  -9   2  17        8.65       16.28     54.71 o 
  -8   2  17      205.62      214.97     54.35 o 
  -7   2  17       82.34       51.70     35.81 o 
  -6   2  17      202.72      181.70     36.18 o 
  -5   2  17      281.11      266.76     38.33 o 
  -4   2  17      492.37      477.47     33.96 o 
  -3   2  17      426.34      465.11     32.42 o 
  -2   2  17      243.13      265.92     37.58 o 
  -1   2  17      160.04      175.71     37.24 o 
   0   2  17       55.44       27.12     36.86 o 
   1   2  17     4802.93     5183.51     61.45 o 
   2   2  17     2026.91     2188.84     48.28 o 
   3   2  17      229.26      188.95     35.80 o 
   4   2  17     1213.76     1190.38     47.60 o 
   5   2  17       35.08       11.88     39.19 o 
   6   2  17       86.46       76.22     40.19 o 
   7   2  17       27.96       27.04     60.72 o 
   8   2  17      344.26      297.67     78.42 o 
   9   2  17       85.34       42.12     90.15 o 
  10   2  17       32.79      -12.45    124.27 o 
 -11   3  17      115.75       94.84     71.66 o 
 -10   3  17      834.46      795.98     48.82 o 
  -9   3  17      134.10      110.96     51.34 o 
  -8   3  17     2261.39     2438.38     63.36 o 
  -7   3  17     2483.09     2759.32     68.14 o 
  -6   3  17      222.70      217.04     36.10 o 
  -5   3  17      704.90      707.39     38.28 o 
  -4   3  17      288.90      282.56     33.81 o 
  -3   3  17      113.66      137.43     32.65 o 
  -2   3  17      531.01      525.21     36.89 o 
  -1   3  17      688.59      730.05     35.60 o 
   0   3  17     3623.38     3608.82     50.57 o 
   1   3  17       28.95       16.23     37.02 o 
   2   3  17     2137.19     2175.62     45.74 o 
   3   3  17      901.24      947.86     45.37 o 
   4   3  17      112.62      124.22     41.64 o 
   5   3  17     3335.25     3334.93     68.00 o 
   6   3  17     3081.87     3255.78     82.23 o 
   7   3  17       20.48       15.77     70.13 o 
   8   3  17       43.44       23.85     87.13 o 
   9   3  17      256.23      310.11    110.31 o 
  10   3  17      437.67      465.23    116.19 o 
 -11   4  17      110.42       57.51     60.99 o 
 -10   4  17       23.63        2.68     69.76 o 
  -9   4  17      606.16      530.24     58.67 o 
  -8   4  17      278.85      257.92     51.43 o 
  -7   4  17      183.74      154.70     54.63 o 
  -6   4  17       35.23       30.61     45.87 o 
  -5   4  17      765.08      760.74     41.45 o 
  -4   4  17      237.38      252.87     38.64 o 
  -3   4  17      609.83      620.85     44.18 o 
  -2   4  17      429.89      514.49     39.71 o 
  -1   4  17      812.94      809.26     44.73 o 
   0   4  17       63.27       64.09     41.12 o 
   1   4  17     5463.86     5637.08     66.40 o 
   2   4  17     2896.93     2940.47     56.00 o 
   3   4  17      499.37      484.65     43.95 o 
   4   4  17     1194.65     1175.40     49.09 o 
   5   4  17      679.65      672.72     56.62 o 
   6   4  17      133.88       81.17     66.68 o 
   7   4  17      449.46      411.47     75.01 o 
   8   4  17     1501.79     1363.42     97.63 o 
   9   4  17      537.23      484.53    113.98 o 
  10   4  17      100.53       81.90    115.16 o 
 -10   5  17        6.54        8.27     70.60 o 
  -9   5  17       37.57       55.63     68.89 o 
  -8   5  17       77.64       39.71     56.16 o 
  -7   5  17      349.37      350.18     51.12 o 
  -6   5  17       98.69       86.70     54.31 o 
  -5   5  17      276.25      230.94     42.77 o 
  -4   5  17       98.82       96.19     35.56 o 
  -3   5  17     1258.28     1223.71     44.11 o 
  -2   5  17     2733.27     2796.99     54.00 o 
  -1   5  17     1283.99     1243.59     47.40 o 
   0   5  17      384.28      387.74     36.74 o 
   1   5  17      421.77      446.49     48.24 o 
   2   5  17        1.40       -1.09     37.97 o 
   3   5  17      248.86      244.10     42.78 o 
   4   5  17     1247.89     1276.47     65.22 o 
   5   5  17     1124.49     1090.56     61.65 o 
   6   5  17       56.28       42.73     58.65 o 
   7   5  17       13.96      -10.24     74.73 o 
   8   5  17       28.76       17.14     90.09 o 
   9   5  17       29.18       13.69    112.71 o 
  -9   6  17      135.43       89.22     79.57 o 
  -8   6  17      713.94      695.57     69.80 o 
  -7   6  17       62.67       23.81     62.39 o 
  -6   6  17      824.78      845.92     53.50 o 
  -5   6  17      407.60      385.97     50.94 o 
  -4   6  17       55.04       57.52     53.74 o 
  -3   6  17      538.61      451.44     55.02 o 
  -2   6  17     4258.97     4250.09    104.73 o 
  -1   6  17        2.31      -10.17     38.27 o 
   0   6  17     1481.37     1518.32     46.03 o 
   1   6  17      408.91      375.39     45.75 o 
   2   6  17      676.27      712.23     55.31 o 
   3   6  17       29.58       28.40     53.58 o 
   4   6  17      797.95      886.46     66.90 o 
   5   6  17      878.43      934.99     65.73 o 
   6   6  17       75.83       70.84     68.14 o 
   7   6  17       51.25       44.10     76.95 o 
   8   6  17      692.12      585.26    108.07 o 
  -8   7  17       68.60       49.17     59.48 o 
  -7   7  17        2.69       -8.23     58.09 o 
  -6   7  17        4.70       19.25     55.98 o 
  -5   7  17       32.38       11.21     61.65 o 
  -4   7  17       63.50       51.60     50.37 o 
  -3   7  17       12.63      -30.44     42.90 o 
  -2   7  17      271.35      207.95     54.51 o 
  -1   7  17       66.34       21.35     45.73 o 
   0   7  17      304.71      267.29     50.11 o 
   1   7  17      160.87      110.53     54.54 o 
   2   7  17      262.78      241.53     55.74 o 
   3   7  17       15.45       -2.13     49.91 o 
   4   7  17        5.58       -6.80     54.86 o 
   5   7  17      647.43      512.94     59.71 o 
   6   7  17      166.06      130.27     84.81 o 
   7   7  17       31.40       22.36     91.25 o 
  -7   8  17      713.72      459.94     67.16 o 
  -6   8  17        4.03       25.50     69.42 o 
  -5   8  17      133.08       68.28     58.48 o 
  -4   8  17       55.34       42.54     47.29 o 
  -3   8  17      479.34      501.43     46.16 o 
  -2   8  17      610.66      575.18     43.66 o 
  -1   8  17      915.80      920.74     50.27 o 
   0   8  17        1.15        5.01     46.35 o 
   1   8  17      603.36      669.63     58.78 o 
   2   8  17      474.05      436.36     64.19 o 
   3   8  17      138.98      101.19     51.34 o 
   4   8  17      816.72      871.75     79.89 o 
   5   8  17     1507.28     1473.70     77.22 o 
   6   8  17       59.36       49.86     83.35 o 
  -5   9  17       97.37       81.18     52.82 o 
  -4   9  17       85.91      104.17     64.49 o 
  -3   9  17      274.09      180.42     55.65 o 
  -2   9  17        6.45       56.88     58.15 o 
  -1   9  17        0.64       13.08     58.04 o 
   0   9  17        9.56       -5.71     58.31 o 
   1   9  17        7.99        5.26     62.98 o 
   2   9  17       19.96       49.70     69.30 o 
   3   9  17        2.57      -25.00     59.57 o 
   4   9  17        1.65      -33.95     64.79 o 
  -2  10  17      306.83      238.15     61.57 o 
  -1  10  17      153.05       83.09     65.82 o 
   0  10  17        4.05       -8.44     65.50 o 
   1  10  17      394.35      351.50     66.81 o 
 -11   0  18       16.77       73.61    110.66 o 
 -10   0  18       26.01       16.30     72.28 o 
  -9   0  18      129.16       82.48     71.46 o 
  -8   0  18      494.98      487.46     56.37 o 
  -7   0  18        6.33       18.87     46.38 o 
  -6   0  18       76.51       83.40     46.03 o 
  -5   0  18     3536.63     3682.99    104.05 o 
  -4   0  18     1372.69     1364.22     62.32 o 
  -3   0  18       76.09       54.03     45.57 o 
  -2   0  18     1426.09     1507.88     72.76 o 
  -1   0  18       34.32       25.57     44.90 o 
   0   0  18        4.75       -0.61     62.83 o 
   1   0  18     3463.42     3398.78    106.78 o 
   2   0  18     2465.86     2419.79     72.76 o 
   3   0  18      249.41      186.88     54.44 o 
   4   0  18     1135.94     1138.91     73.58 o 
   5   0  18      620.16      658.60     72.23 o 
   6   0  18       28.79       52.19     78.80 o 
   7   0  18      599.69      539.70     89.92 o 
   8   0  18      287.28      295.57     98.82 o 
   9   0  18      824.88      768.39    119.70 o 
  10   0  18      391.71      295.35    162.96 o 
 -11   1  18      119.22       93.17     56.18 o 
 -10   1  18      178.66      118.31     52.07 o 
  -9   1  18       97.75       61.88     46.72 o 
  -8   1  18       42.83       42.26     45.54 o 
  -7   1  18      134.36      114.99     36.31 o 
  -6   1  18      476.92      508.32     34.91 o 
  -5   1  18       17.01       26.64     37.67 o 
  -4   1  18        8.43       -3.04     34.69 o 
  -3   1  18     1676.31     1605.36     45.18 o 
  -2   1  18       39.52       31.07     39.84 o 
  -1   1  18      127.92      123.36     37.12 o 
   0   1  18     1194.15     1295.72     51.26 o 
   1   1  18      127.77      169.05     32.58 o 
   2   1  18       73.24       64.12     34.49 o 
   3   1  18      318.49      267.19     47.86 o 
   4   1  18     1708.84     1695.66     55.54 o 
   5   1  18       94.88       73.26     46.98 o 
   6   1  18       56.67       54.66     61.62 o 
   7   1  18       96.42       61.71     60.85 o 
   8   1  18       50.73       40.76     68.23 o 
   9   1  18       41.85       37.21     83.02 o 
  10   1  18       53.35       11.33    123.82 o 
 -11   2  18      395.37      337.10     66.36 o 
 -10   2  18       29.16       12.71     52.03 o 
  -9   2  18      529.58      541.98     43.43 o 
  -8   2  18     1106.25     1056.29     58.83 o 
  -7   2  18     1140.50     1253.57     56.48 o 
  -6   2  18      110.47      106.39     33.15 o 
  -5   2  18     1204.78     1288.28     40.26 o 
  -4   2  18     1489.66     1484.57     41.26 o 
  -3   2  18      484.68      533.54     34.55 o 
  -2   2  18      383.52      371.36     38.36 o 
  -1   2  18      375.89      383.62     35.64 o 
   0   2  18      245.41      243.60     33.15 o 
   1   2  18     1197.00     1150.27     40.77 o 
   2   2  18     5787.38     5840.95     91.80 o 
   3   2  18      427.17      441.77     39.85 o 
   4   2  18      325.82      347.70     43.01 o 
   5   2  18     2029.86     2092.75     52.86 o 
   6   2  18        4.89       33.86     55.09 o 
   7   2  18        7.60       22.26     60.61 o 
   8   2  18     1764.93     1717.35     84.78 o 
   9   2  18      568.40      630.12    114.45 o 
  10   2  18       29.09       44.11    113.31 o 
 -11   3  18       94.10       53.97     65.55 o 
 -10   3  18      130.78       79.20     63.88 o 
  -9   3  18        9.99      -20.79     47.31 o 
  -8   3  18       23.78       20.25     49.47 o 
  -7   3  18        3.45       19.28     48.55 o 
  -6   3  18      350.65      358.45     43.55 o 
  -5   3  18      207.47      199.26     42.30 o 
  -4   3  18     2075.50     2101.93     42.09 o 
  -3   3  18      483.50      493.04     36.70 o 
  -2   3  18      209.40      208.13     37.73 o 
  -1   3  18      505.77      486.54     36.83 o 
   0   3  18      654.63      623.29     37.82 o 
   1   3  18      609.94      609.32     40.68 o 
   2   3  18     1154.78     1227.85     46.32 o 
   3   3  18      347.16      371.00     42.82 o 
   4   3  18      814.41      836.23     42.81 o 
   5   3  18      240.64      220.40     53.32 o 
   6   3  18       41.40       37.72     52.35 o 
   7   3  18      734.85      803.44     73.72 o 
   8   3  18      239.63      203.14     90.20 o 
   9   3  18      362.04      348.05    123.43 o 
  10   3  18      303.18      264.84    127.64 o 
 -10   4  18        4.78        0.80     79.16 o 
  -9   4  18     1057.00      909.84     56.59 o 
  -8   4  18      631.85      641.87     58.16 o 
  -7   4  18        7.93        8.78     45.85 o 
  -6   4  18       72.51       52.88     59.73 o 
  -5   4  18      166.52      170.81     38.98 o 
  -4   4  18      272.37      257.06     42.70 o 
  -3   4  18     1536.78     1514.14     39.99 o 
  -2   4  18     2484.08     2503.74     52.79 o 
  -1   4  18      611.73      621.81     44.00 o 
   0   4  18       46.95       54.84     34.80 o 
   1   4  18     2217.78     2218.76     91.30 o 
   2   4  18     3516.61     3689.13     80.07 o 
   3   4  18     1672.66     1681.81     50.60 o 
   4   4  18      196.45      165.30     43.29 o 
   5   4  18      583.41      593.45     57.29 o 
   6   4  18     1152.47     1236.36     63.40 o 
   7   4  18       25.08       24.25     61.93 o 
   8   4  18      522.97      597.84    106.51 o 
   9   4  18      345.13      317.56    114.17 o 
 -10   5  18      241.71      121.28     66.27 o 
  -9   5  18      224.69      161.26     70.70 o 
  -8   5  18        3.36       11.85     47.29 o 
  -7   5  18      285.88      288.71     47.40 o 
  -6   5  18      920.62     1000.97     63.37 o 
  -5   5  18      169.05      153.99     49.49 o 
  -4   5  18      636.11      653.81     46.62 o 
  -3   5  18     4832.76     4720.81     58.54 o 
  -2   5  18       70.30       37.91     42.21 o 
  -1   5  18      193.47      193.35     47.31 o 
   0   5  18      240.57      241.67     38.82 o 
   1   5  18      465.94      481.22     44.33 o 
   2   5  18        0.15       10.45     41.69 o 
   3   5  18        6.24      -11.97     48.25 o 
   4   5  18     2893.11     3064.41     72.88 o 
   5   5  18     1603.60     1569.53     62.53 o 
   6   5  18       16.18       17.71     59.20 o 
   7   5  18     1191.18     1053.99     81.03 o 
   8   5  18      340.31      343.56    112.78 o 
   9   5  18       99.01      108.91    114.09 o 
  -9   6  18        1.97      -35.48     71.76 o 
  -8   6  18        0.56       -9.56     69.09 o 
  -7   6  18       16.47        9.63     51.24 o 
  -6   6  18        7.52        0.04     50.21 o 
  -5   6  18      179.01      179.22     50.31 o 
  -4   6  18     1367.69     1345.48     54.79 o 
  -3   6  18      216.77      215.19     49.43 o 
  -2   6  18       30.17       15.98     53.10 o 
  -1   6  18     1182.60     1294.34     57.54 o 
   0   6  18       82.66       94.01     48.47 o 
   1   6  18      736.74      712.42     51.57 o 
   2   6  18        2.10       -1.12     53.50 o 
   3   6  18       18.86       19.41     49.02 o 
   4   6  18       92.67       16.65     55.14 o 
   5   6  18       16.69        6.45     55.48 o 
   6   6  18       40.81       31.54     68.77 o 
   7   6  18        0.45       -0.18     78.76 o 
   8   6  18       47.29       28.04     93.24 o 
  -8   7  18       32.79       15.35     71.23 o 
  -7   7  18        4.40       18.15     69.73 o 
  -6   7  18      313.97      253.14     53.09 o 
  -5   7  18        0.06       16.03     55.70 o 
  -4   7  18      517.23      471.48     49.14 o 
  -3   7  18     1589.13     1566.26     56.20 o 
  -2   7  18      738.45      710.60     52.66 o 
  -1   7  18      157.02      162.40     50.06 o 
   0   7  18      539.30      592.86     56.66 o 
   1   7  18      272.69      258.52     55.80 o 
   2   7  18      352.43      318.14     47.73 o 
   3   7  18     1354.69     1428.97     57.19 o 
   4   7  18     1325.81     1409.82     62.28 o 
   5   7  18     1308.78     1226.74     80.02 o 
   6   7  18      153.10      103.68     73.37 o 
   7   7  18      340.71      327.81     82.44 o 
  -7   8  18      181.89       15.16     72.76 o 
  -6   8  18      145.71       42.97     64.29 o 
  -5   8  18      147.47      126.30     69.53 o 
  -4   8  18        5.83       42.35     60.50 o 
  -3   8  18       38.30       46.90     55.97 o 
  -2   8  18       43.34       54.44     50.99 o 
  -1   8  18       87.66       47.79     50.92 o 
   0   8  18       14.52       17.71     55.47 o 
   1   8  18        7.44       47.32     55.45 o 
   2   8  18      202.77      121.06     52.65 o 
   3   8  18        2.28       10.18     68.03 o 
   4   8  18      180.76      125.01     70.61 o 
   5   8  18       13.21       10.00     72.97 o 
   6   8  18      104.55      -81.08    162.23 o 
  -5   9  18       85.35      102.92     56.96 o 
  -4   9  18      342.18      291.83     79.70 o 
  -3   9  18      364.46      303.54     64.59 o 
  -2   9  18        2.11        1.55     69.36 o 
  -1   9  18      113.70       20.14     64.19 o 
   0   9  18      642.02      653.19     66.46 o 
   1   9  18      143.59      141.66     63.87 o 
   2   9  18        1.18       38.05     69.95 o 
   3   9  18       75.79       52.94     64.39 o 
 -11   1  19        8.03       18.78     60.07 o 
 -10   1  19       56.77       33.41     53.51 o 
  -9   1  19       16.84       -4.80     44.19 o 
  -8   1  19       78.87       46.33     38.98 o 
  -7   1  19       59.49       40.61     42.32 o 
  -6   1  19     1173.03     1185.81     40.40 o 
  -5   1  19     1866.30     1916.32     41.10 o 
  -4   1  19      153.57      155.73     37.82 o 
  -3   1  19      183.91      141.54     41.24 o 
  -2   1  19     1475.60     1541.23     48.79 o 
  -1   1  19       10.96        2.40     40.50 o 
   0   1  19     1239.21     1249.84     41.70 o 
   1   1  19     1395.69     1426.41     45.59 o 
   2   1  19      830.53      827.40     42.13 o 
   3   1  19     1839.11     1876.32     51.98 o 
   4   1  19     1771.07     1810.73     52.67 o 
   5   1  19      303.32      250.57     48.32 o 
   6   1  19      319.06      256.18     63.79 o 
   7   1  19      336.69      353.04     69.05 o 
   8   1  19     1132.03     1225.89     70.18 o 
   9   1  19      212.65      176.55     88.79 o 
  10   1  19       29.13       33.30    124.85 o 
 -11   2  19       71.22       67.54     60.85 o 
 -10   2  19      230.22      140.31     59.48 o 
  -9   2  19      112.81       85.83     44.36 o 
  -8   2  19       41.17       35.52     49.87 o 
  -7   2  19      253.29      262.40     46.21 o 
  -6   2  19      396.79      409.50     39.80 o 
  -5   2  19      514.60      526.61     35.12 o 
  -4   2  19     1629.95     1715.93     44.48 o 
  -3   2  19      430.66      452.67     36.24 o 
  -2   2  19       10.67      -13.48     32.24 o 
  -1   2  19      925.33      934.34     35.21 o 
   0   2  19     1089.78     1102.45     38.15 o 
   1   2  19      605.58      599.39     40.36 o 
   2   2  19        6.51        0.72     32.46 o 
   3   2  19      974.47      994.51     38.64 o 
   4   2  19        2.50      -21.17     41.72 o 
   5   2  19      181.51      153.58     48.49 o 
   6   2  19     1584.05     1592.19     65.19 o 
   7   2  19      207.65      208.15     60.30 o 
   8   2  19      197.54      161.71     74.13 o 
   9   2  19      126.73      129.74    111.49 o 
  10   2  19       29.52        2.25    126.28 o 
 -11   3  19       45.14      -24.93     72.51 o 
 -10   3  19      418.96      367.35     65.35 o 
  -9   3  19      492.07      440.37     54.04 o 
  -8   3  19      227.30      179.84     55.64 o 
  -7   3  19      725.00      682.51     48.66 o 
  -6   3  19      175.57      200.11     59.85 o 
  -5   3  19      380.04      334.85     39.76 o 
  -4   3  19      138.84      136.99     31.62 o 
  -3   3  19     1283.47     1245.05     40.34 o 
  -2   3  19       28.05       23.06     34.53 o 
  -1   3  19      107.41      128.12     37.70 o 
   0   3  19       88.35       69.65     38.09 o 
   1   3  19     2634.34     2717.05     47.58 o 
   2   3  19     1220.36     1252.14     43.94 o 
   3   3  19      130.20      111.31     35.89 o 
   4   3  19      767.62      797.90     42.90 o 
   5   3  19     2325.25     2493.01     71.35 o 
   6   3  19      243.52      245.20     64.59 o 
   7   3  19     1356.05     1505.59     78.29 o 
   8   3  19      473.71      456.96     98.16 o 
   9   3  19       41.47       98.55    111.61 o 
 -10   4  19      152.29       97.96     79.78 o 
  -9   4  19      130.86       67.98     63.49 o 
  -8   4  19      420.19      404.43     52.97 o 
  -7   4  19      416.78      446.81     56.17 o 
  -6   4  19      815.77      860.18     56.68 o 
  -5   4  19       11.38       20.37     48.51 o 
  -4   4  19     1987.16     1954.29     47.43 o 
  -3   4  19      421.18      388.58     39.72 o 
  -2   4  19      227.15      196.40     38.78 o 
  -1   4  19       37.59       35.19     37.74 o 
   0   4  19      205.16      228.78     42.59 o 
   1   4  19     1180.01     1218.78     51.72 o 
   2   4  19      173.49      137.39     42.71 o 
   3   4  19       64.85       32.86     42.22 o 
   4   4  19      910.44      957.74     59.70 o 
   5   4  19       20.25       -2.44     50.91 o 
   6   4  19     1376.89     1494.29     71.85 o 
   7   4  19      319.62      274.36     74.73 o 
   8   4  19       63.18       68.75    110.55 o 
   9   4  19       87.33       43.45     93.84 o 
 -10   5  19       66.25        3.14    116.28 o 
  -9   5  19       71.46       69.93     63.84 o 
  -8   5  19       83.45       90.62     48.33 o 
  -7   5  19        1.53       46.80     46.39 o 
  -6   5  19      515.95      498.25     62.70 o 
  -5   5  19      115.32      126.88     54.64 o 
  -4   5  19       20.38       33.70     53.44 o 
  -3   5  19      301.34      266.84     55.05 o 
  -2   5  19     1189.54     1184.04     44.07 o 
  -1   5  19      178.12      153.92     38.85 o 
   0   5  19      330.05      334.72     39.59 o 
   1   5  19     1184.79     1237.12     42.42 o 
   2   5  19       98.15      100.25     59.55 o 
   3   5  19       37.32       63.22     53.53 o 
   4   5  19     2104.21     2147.74     63.90 o 
   5   5  19       82.43       71.84     55.17 o 
   6   5  19      240.68      185.94     57.40 o 
   7   5  19      268.42      231.95     77.47 o 
   8   5  19       33.48      -17.46    112.80 o 
  -9   6  19       14.91      -40.16     72.46 o 
  -8   6  19      240.70      278.85     64.56 o 
  -7   6  19      355.05      292.93     55.01 o 
  -6   6  19       32.70       33.02     47.03 o 
  -5   6  19     1436.41     1433.49     49.15 o 
  -4   6  19     1362.47     1387.41     67.51 o 
  -3   6  19      490.82      438.83     51.46 o 
  -2   6  19     1023.41      994.66     52.75 o 
  -1   6  19      440.49      421.68     47.20 o 
   0   6  19       99.49       80.83     53.96 o 
   1   6  19      140.24      127.38     54.75 o 
   2   6  19      893.67      846.56     53.82 o 
   3   6  19     3568.31     3690.27    116.45 o 
   4   6  19      239.90      222.53     56.22 o 
   5   6  19      308.24      284.59     59.20 o 
   6   6  19      717.01      783.24     77.58 o 
   7   6  19      261.80      196.34     71.32 o 
  -8   7  19       51.25       73.07     80.27 o 
  -7   7  19      314.21      194.05     71.15 o 
  -6   7  19      687.65      578.90     60.65 o 
  -5   7  19      167.57      107.65     56.46 o 
  -4   7  19       59.93       -0.25     50.69 o 
  -3   7  19      169.89      216.88     55.69 o 
  -2   7  19       75.89       85.95     50.48 o 
  -1   7  19        3.56       -6.93     54.80 o 
   0   7  19       27.00       68.09     61.05 o 
   1   7  19        4.77       13.90     54.60 o 
   2   7  19        1.13        5.26     61.56 o 
   3   7  19        8.36       30.81     61.97 o 
   4   7  19      211.31      195.89     57.51 o 
   5   7  19       42.34       67.70     81.06 o 
   6   7  19       43.85      -12.22     70.69 o 
  -6   8  19      452.64      299.59     66.83 o 
  -5   8  19     1049.52      902.11     67.96 o 
  -4   8  19      737.72      787.07     80.25 o 
  -3   8  19      137.75      175.55     67.17 o 
  -2   8  19       29.82       -4.80     51.83 o 
  -1   8  19      133.58       85.41     51.70 o 
   0   8  19       33.15       40.38     62.71 o 
   1   8  19        1.95        7.77     52.29 o 
   2   8  19      388.65      297.10     70.18 o 
   3   8  19      241.06      232.02     69.87 o 
   4   8  19       90.84       20.99     70.13 o 
   5   8  19      450.11      333.91     72.72 o 
  -4   9  19      219.64      168.19     57.39 o 
  -3   9  19      123.74      107.96     59.85 o 
  -2   9  19       69.51       27.23     78.88 o 
  -1   9  19       35.42       48.40     59.42 o 
   0   9  19       15.91      -33.94     70.19 o 
   1   9  19      137.39      150.62     64.52 o 
   2   9  19        4.43      -34.98     79.56 o 
   3   9  19       30.19        0.43     92.37 o 
 -11   0  20      307.18      269.95    114.40 o 
 -10   0  20      169.50      133.29     90.52 o 
  -9   0  20       25.54       -1.16     62.68 o 
  -8   0  20      291.01      331.11     62.68 o 
  -7   0  20       95.46       67.29     49.15 o 
  -6   0  20      465.92      461.55     44.86 o 
  -5   0  20        5.84       -0.90     65.37 o 
  -4   0  20       65.36       41.81     65.22 o 
  -3   0  20     4696.08     4551.06     80.57 o 
  -2   0  20      659.24      668.96     68.32 o 
  -1   0  20      567.87      550.61     56.90 o 
   0   0  20     5436.96     5563.41    118.18 o 
   1   0  20      309.85      330.46     66.01 o 
   2   0  20     2890.38     2989.95     83.57 o 
   3   0  20     2413.03     2516.31     83.07 o 
   4   0  20       39.04       -5.58     65.95 o 
   5   0  20      690.37      786.49     88.40 o 
   6   0  20       48.89       19.41     85.91 o 
   7   0  20      389.99      377.55     99.48 o 
   8   0  20      336.96      270.21     92.37 o 
   9   0  20       72.28       75.25    136.86 o 
 -11   1  20       42.71       -7.38     57.07 o 
 -10   1  20       55.23       77.08     69.56 o 
  -9   1  20      423.24      370.85     43.34 o 
  -8   1  20       90.56       67.45     38.72 o 
  -7   1  20        0.00      -16.15     45.74 o 
  -6   1  20      101.65       90.69     40.24 o 
  -5   1  20       70.24       28.47     35.30 o 
  -4   1  20       33.94       34.69     41.16 o 
  -3   1  20       22.50       17.17     40.57 o 
  -2   1  20       10.05        0.66     40.83 o 
  -1   1  20      150.91      116.51     37.39 o 
   0   1  20        0.27      -20.34     40.73 o 
   1   1  20        2.61        8.95     40.88 o 
   2   1  20       11.22       18.66     40.77 o 
   3   1  20       39.11       39.40     46.31 o 
   4   1  20     2574.43     2503.25     59.85 o 
   5   1  20       92.69       45.74     59.86 o 
   6   1  20      153.36      136.44     63.58 o 
   7   1  20       52.93       61.69     64.74 o 
   8   1  20       41.74        2.60     66.42 o 
   9   1  20       29.16       42.75     81.97 o 
 -11   2  20      453.15      356.33     67.65 o 
 -10   2  20      157.21      127.12     64.57 o 
  -9   2  20      267.37      261.75     45.25 o 
  -8   2  20     1546.21     1569.64     60.82 o 
  -7   2  20      601.72      619.15     51.74 o 
  -6   2  20       10.09      -34.84     48.96 o 
  -5   2  20       32.31        0.28     38.41 o 
  -4   2  20     1970.63     2045.62     48.44 o 
  -3   2  20        7.91       16.57     37.42 o 
  -2   2  20       81.19       36.88     41.03 o 
  -1   2  20      270.22      264.89     35.72 o 
   0   2  20     5669.45     6067.70    102.50 o 
   1   2  20      381.82      403.31     39.41 o 
   2   2  20       66.76       64.57     37.94 o 
   3   2  20        9.16       13.19     37.81 o 
   4   2  20       12.94       14.73     38.39 o 
   5   2  20      391.07      317.50     57.14 o 
   6   2  20       99.49      108.01     56.40 o 
   7   2  20     2163.99     2197.86     68.01 o 
   8   2  20      312.70      265.80     88.90 o 
   9   2  20      200.45      226.12    113.93 o 
 -10   3  20       71.89       -7.84     56.86 o 
  -9   3  20      565.96      461.63     69.15 o 
  -8   3  20      495.49      481.69     53.02 o 
  -7   3  20      236.81      220.96     55.31 o 
  -6   3  20       78.99       42.46     46.12 o 
  -5   3  20     2670.04     2980.25     60.29 o 
  -4   3  20        0.67       23.53     32.92 o 
  -3   3  20      407.93      385.28     37.02 o 
  -2   3  20       19.99       22.28     37.33 o 
  -1   3  20     2432.51     2562.17     85.71 o 
   0   3  20      666.98      642.91     38.62 o 
   1   3  20      813.66      833.03     44.73 o 
   2   3  20     2268.22     2252.30     61.35 o 
   3   3  20      604.55      548.78     41.54 o 
   4   3  20       55.83       59.81     50.13 o 
   5   3  20     1927.58     1936.74     59.97 o 
   6   3  20      600.98      485.43     54.94 o 
   7   3  20      174.88      141.63     69.46 o 
   8   3  20      726.69      768.09     98.72 o 
   9   3  20      226.15      152.88    115.58 o 
 -10   4  20      139.92       84.29     80.38 o 
  -9   4  20        0.27       -5.81     58.96 o 
  -8   4  20        6.79       -6.85     47.84 o 
  -7   4  20      600.31      588.25     52.64 o 
  -6   4  20        1.95        5.88     49.29 o 
  -5   4  20        4.31        6.12     53.58 o 
  -4   4  20      162.12      124.91     45.39 o 
  -3   4  20     2170.75     2159.89     44.24 o 
  -2   4  20      276.13      276.76     36.60 o 
  -1   4  20     2741.51     2862.24     52.00 o 
   0   4  20      486.49      513.55     49.13 o 
   1   4  20      400.51      384.50     43.67 o 
   2   4  20      662.92      636.81     49.89 o 
   3   4  20      981.82      973.50     57.79 o 
   4   4  20      421.85      424.72     55.83 o 
   5   4  20     1342.90     1251.61     69.62 o 
   6   4  20      997.13     1011.37     65.64 o 
   7   4  20      572.65      526.26     82.41 o 
   8   4  20       56.23       51.73    111.91 o 
  -9   5  20      224.73      117.00     72.50 o 
  -8   5  20      415.72      281.92     78.63 o 
  -7   5  20        0.30       18.06     55.81 o 
  -6   5  20      600.69      548.95     57.65 o 
  -5   5  20       86.49       42.25     54.82 o 
  -4   5  20       33.07       32.87     53.80 o 
  -3   5  20     2106.16     2159.71     53.81 o 
  -2   5  20     2259.69     2295.96     53.93 o 
  -1   5  20      117.96       93.15     49.07 o 
   0   5  20      483.06      422.35     60.81 o 
   1   5  20      187.54      180.13     60.48 o 
   2   5  20        6.50       13.74     45.32 o 
   3   5  20      288.82      270.80     61.62 o 
   4   5  20     1701.82     1700.34     62.62 o 
   5   5  20      337.17      316.78     66.68 o 
   6   5  20      431.90      380.22     63.12 o 
   7   5  20       51.84       75.98     87.85 o 
   8   5  20      223.90      154.43    114.61 o 
  -8   6  20        2.44       15.25     59.70 o 
  -7   6  20       56.79       16.12     58.79 o 
  -6   6  20       81.22       92.17     56.14 o 
  -5   6  20       11.10       -2.64     55.41 o 
  -4   6  20      497.96      474.65     51.96 o 
  -3   6  20        5.76        3.81     54.28 o 
  -2   6  20       11.89       25.72     49.16 o 
  -1   6  20       52.97       58.11     54.28 o 
   0   6  20      277.97      293.92     55.25 o 
   1   6  20      152.65      110.47     50.16 o 
   2   6  20      122.90      103.72     46.44 o 
   3   6  20        0.94       34.49     61.38 o 
   4   6  20       87.84       37.14     58.34 o 
   5   6  20      153.46      151.70     58.02 o 
   6   6  20      118.41       55.93     85.88 o 
   7   6  20        1.86      -15.26     80.01 o 
  -7   7  20       52.10       40.72     80.01 o 
  -6   7  20      295.64      273.69     70.68 o 
  -5   7  20      695.27      630.50     70.76 o 
  -4   7  20      339.92      291.67     57.13 o 
  -3   7  20      124.72       65.35     47.26 o 
  -2   7  20      826.62      726.65     58.98 o 
  -1   7  20      330.59      316.38     62.68 o 
   0   7  20        0.38      -18.08     55.59 o 
   1   7  20      733.32      728.10     65.14 o 
   2   7  20       56.47       51.70     62.41 o 
   3   7  20      218.80      152.68     64.07 o 
   4   7  20      186.16      175.17     69.71 o 
   5   7  20      954.58      835.51     85.22 o 
   6   7  20       28.93       51.74     83.71 o 
  -6   8  20      392.89      283.15     67.35 o 
  -5   8  20       16.03       12.42     64.55 o 
  -4   8  20        0.36      -32.20     58.81 o 
  -3   8  20       44.10       53.93     63.16 o 
  -2   8  20       18.25       81.49     62.34 o 
  -1   8  20        2.27       55.81     57.95 o 
   0   8  20        0.36       -6.61     68.75 o 
   1   8  20       38.26       14.76     69.18 o 
   2   8  20        0.02       14.24     62.96 o 
   3   8  20      102.09       77.20     70.03 o 
   4   8  20        5.04        4.01     60.24 o 
  -3   9  20       26.40       15.57     71.58 o 
  -2   9  20       59.87       84.19     60.03 o 
  -1   9  20      206.04      179.01     80.27 o 
   0   9  20        0.26       12.85     79.08 o 
   1   9  20       16.62       35.29     79.46 o 
   2   9  20       33.50       27.99    112.36 o 
 -10   1  21       93.41       64.39     56.03 o 
  -9   1  21      789.06      728.21     50.83 o 
  -8   1  21      521.63      554.77     43.05 o 
  -7   1  21      140.52      128.57     50.03 o 
  -6   1  21       78.72       75.75     45.69 o 
  -5   1  21     1101.70     1097.32     34.94 o 
  -4   1  21      659.41      675.96     40.73 o 
  -3   1  21      122.80      102.56     35.51 o 
  -2   1  21     2730.46     2740.32     61.26 o 
  -1   1  21     2026.82     2105.53     56.68 o 
   0   1  21      132.41      145.11     35.00 o 
   1   1  21     1012.31     1001.90     43.25 o 
   2   1  21      411.76      418.34     40.27 o 
   3   1  21       86.34       47.77     38.46 o 
   4   1  21        3.28        7.53     58.99 o 
   5   1  21        8.81        5.86     60.06 o 
   6   1  21      522.00      629.82     64.44 o 
   7   1  21      253.64      249.70     64.11 o 
   8   1  21      650.89      696.48     81.02 o 
   9   1  21     1460.71     1542.75     95.29 o 
 -10   2  21      325.36      263.85     53.62 o 
  -9   2  21      691.98      702.20     56.30 o 
  -8   2  21       71.23       64.86     50.74 o 
  -7   2  21      140.29      113.73     46.45 o 
  -6   2  21      267.28      270.44     46.12 o 
  -5   2  21      303.25      283.19     49.47 o 
  -4   2  21      608.48      598.83     33.86 o 
  -3   2  21       26.32       32.19     34.99 o 
  -2   2  21       60.86       48.11     34.77 o 
  -1   2  21       87.76       99.45     37.98 o 
   0   2  21      448.73      446.71     35.02 o 
   1   2  21     1553.21     1555.33     47.98 o 
   2   2  21       56.82       30.00     38.32 o 
   3   2  21     2887.42     2922.39     54.62 o 
   4   2  21     1440.23     1392.42     54.21 o 
   5   2  21      406.08      395.10     57.94 o 
   6   2  21      113.25       75.37     55.41 o 
   7   2  21      213.70      203.24     61.66 o 
   8   2  21       27.47       46.60     85.47 o 
   9   2  21      113.48       92.08    114.13 o 
 -10   3  21       38.88       61.05     65.45 o 
  -9   3  21      419.34      308.24     79.20 o 
  -8   3  21      629.83      637.06     65.23 o 
  -7   3  21      910.73      897.84     59.13 o 
  -6   3  21      136.93      106.79     49.47 o 
  -5   3  21      235.57      262.09     50.03 o 
  -4   3  21     1422.10     1573.70     46.70 o 
  -3   3  21      341.49      283.21     34.27 o 
  -2   3  21     1843.07     1946.72     43.21 o 
  -1   3  21     2659.75     2785.45     47.07 o 
   0   3  21     2225.63     2276.82     64.18 o 
   1   3  21      237.45      246.73     39.42 o 
   2   3  21       17.78       -5.83     38.64 o 
   3   3  21       64.77       43.74     42.36 o 
   4   3  21      204.78      173.65     46.37 o 
   5   3  21      586.61      646.30     57.39 o 
   6   3  21     2101.14     2113.68     74.00 o 
   7   3  21      303.18      237.72     65.55 o 
   8   3  21      198.25      153.08     95.69 o 
  -9   4  21      106.77       90.55     79.28 o 
  -8   4  21        4.29      -47.04     62.26 o 
  -7   4  21      334.11      277.16     56.94 o 
  -6   4  21     1320.14     1365.46     55.29 o 
  -5   4  21        5.13        5.86     45.59 o 
  -4   4  21     1255.59     1280.86     58.41 o 
  -3   4  21      838.37      846.62     52.18 o 
  -2   4  21       13.66      -40.35     52.86 o 
  -1   4  21      177.27      131.52     40.13 o 
   0   4  21     1358.95     1363.86     52.95 o 
   1   4  21     2751.19     2943.86     69.86 o 
   2   4  21       68.02       70.27     59.66 o 
   3   4  21      212.57      157.47     60.98 o 
   4   4  21      378.67      469.27     62.41 o 
   5   4  21       29.08       41.50     64.22 o 
   6   4  21      101.70       71.56     66.26 o 
   7   4  21      817.80      767.80     89.34 o 
   8   4  21       83.74       66.07    112.99 o 
  -9   5  21      104.12      102.83     80.43 o 
  -8   5  21       99.02       37.01     78.58 o 
  -7   5  21       13.81        2.28     68.05 o 
  -6   5  21      220.43      117.15     47.95 o 
  -5   5  21        2.30       16.74     43.20 o 
  -4   5  21       10.68        9.82     54.03 o 
  -3   5  21        1.49      -25.27     45.48 o 
  -2   5  21       80.67       48.96     49.44 o 
  -1   5  21      348.90      370.95     55.29 o 
   0   5  21       22.84       55.63     53.64 o 
   1   5  21        2.79      -17.03     53.68 o 
   2   5  21       25.36       53.27     49.46 o 
   3   5  21       18.21       22.50     49.85 o 
   4   5  21        0.20      -29.13     62.21 o 
   5   5  21      301.00      238.39     57.95 o 
   6   5  21       20.06       17.79     77.91 o 
   7   5  21       55.73       18.30     89.42 o 
  -8   6  21        9.74       58.74     71.18 o 
  -7   6  21      283.84      233.79     64.64 o 
  -6   6  21      404.35      343.43     69.63 o 
  -5   6  21      137.45      129.74     56.27 o 
  -4   6  21        5.53       28.02     46.76 o 
  -3   6  21     1217.68     1154.98     55.23 o 
  -2   6  21      825.82      766.12     64.18 o 
  -1   6  21        9.32       45.23     49.47 o 
   0   6  21     1975.18     2075.40     74.34 o 
   1   6  21      632.77      658.67     57.49 o 
   2   6  21        3.79      -10.78     50.57 o 
   3   6  21      290.33      208.29     57.32 o 
   4   6  21      518.00      496.93     65.83 o 
   5   6  21       70.98       82.82     69.72 o 
   6   6  21       61.43       43.60     86.36 o 
  -7   7  21      136.61       93.03     72.36 o 
  -6   7  21        7.74      -56.75     70.36 o 
  -5   7  21       38.49       29.47     58.62 o 
  -4   7  21      342.39      284.16     70.11 o 
  -3   7  21       15.81       37.40     56.27 o 
  -2   7  21       20.94       11.23     62.57 o 
  -1   7  21      206.85      151.50     47.88 o 
   0   7  21        8.96       -0.81     56.01 o 
   1   7  21       50.92       39.93     51.47 o 
   2   7  21      751.52      680.22     59.64 o 
   3   7  21     1094.87     1041.63     74.00 o 
   4   7  21        0.13       31.34     78.14 o 
   5   7  21        7.35        6.96     66.63 o 
  -5   8  21        2.51      -15.64     79.94 o 
  -4   8  21       45.35       30.54     70.30 o 
  -3   8  21      305.57      265.21     65.18 o 
  -2   8  21      128.78       44.19     70.08 o 
  -1   8  21       32.65       30.96     63.62 o 
   0   8  21      599.99      495.55     72.01 o 
   1   8  21      363.74      371.62     71.54 o 
   2   8  21       10.58        3.34     64.50 o 
   3   8  21      119.20       87.52     65.47 o 
   4   8  21     1125.29      952.58    122.98 o 
 -10   0  22      245.56      132.45     80.33 o 
  -9   0  22      504.53      507.25     90.58 o 
  -8   0  22      692.10      705.11     59.26 o 
  -7   0  22      269.47      191.68     51.46 o 
  -6   0  22     1700.83     1818.92     62.10 o 
  -5   0  22      431.10      388.29     62.23 o 
  -4   0  22      690.44      675.14     60.14 o 
  -3   0  22       42.43       57.53     53.61 o 
  -2   0  22       90.53       88.14     53.78 o 
  -1   0  22      126.29      116.15     65.45 o 
   0   0  22     1786.28     1802.25     78.31 o 
   1   0  22     4092.93     4180.51     83.05 o 
   2   0  22      134.01      123.65     67.09 o 
   3   0  22      384.90      356.35     81.68 o 
   4   0  22      212.92      130.69     70.10 o 
   5   0  22     1408.39     1509.10     95.94 o 
   6   0  22       10.41      -58.22     87.51 o 
   7   0  22      634.59      591.57     94.55 o 
   8   0  22      270.59      255.32    113.94 o 
   9   0  22      172.47      143.89    141.44 o 
 -10   1  22      136.94       76.99     65.22 o 
  -9   1  22       67.82       23.16     55.38 o 
  -8   1  22        6.08        7.68     41.39 o 
  -7   1  22       13.79       36.06     54.62 o 
  -6   1  22      876.19      893.29     56.57 o 
  -5   1  22      507.89      484.12     43.62 o 
  -4   1  22       17.91       13.24     35.39 o 
  -3   1  22      208.00      218.99     38.89 o 
  -2   1  22     1954.93     1944.03     68.83 o 
  -1   1  22        4.35       -1.41     37.70 o 
   0   1  22      958.60     1001.50     46.42 o 
   1   1  22      117.78       96.14     47.01 o 
   2   1  22      327.36      338.79     40.07 o 
   3   1  22     1109.78     1093.27     63.71 o 
   4   1  22       41.90       20.91     49.20 o 
   5   1  22      203.34      132.66     55.23 o 
   6   1  22       81.92       90.94     62.19 o 
   7   1  22       10.57       13.96     65.92 o 
   8   1  22      244.94      221.18     76.84 o 
   9   1  22       95.71       43.65     84.77 o 
 -10   2  22      152.37      135.38     60.75 o 
  -9   2  22      354.82      302.20     56.43 o 
  -8   2  22      367.77      294.66     49.14 o 
  -7   2  22        6.71      -13.36     46.35 o 
  -6   2  22      467.17      493.04     55.85 o 
  -5   2  22     3775.16     4149.43     65.49 o 
  -4   2  22      271.70      280.70     45.76 o 
  -3   2  22      177.10      229.46     36.28 o 
  -2   2  22     1434.05     1492.50     44.65 o 
  -1   2  22      519.58      484.11     35.41 o 
   0   2  22     1539.34     1583.13     42.66 o 
   1   2  22     3119.17     3159.02     51.60 o 
   2   2  22      973.90     1004.41     46.38 o 
   3   2  22        2.64       -7.47     48.87 o 
   4   2  22      519.62      522.98     48.02 o 
   5   2  22      337.71      410.86     58.31 o 
   6   2  22        0.88        0.67     55.76 o 
   7   2  22      597.86      557.88     71.43 o 
   8   2  22     1095.53     1075.80     93.63 o 
 -10   3  22      260.20      149.77     68.15 o 
  -9   3  22        7.40      -16.32     64.65 o 
  -8   3  22        7.21        6.69     51.16 o 
  -7   3  22       29.48       17.88     47.06 o 
  -6   3  22      182.32      195.36     61.48 o 
  -5   3  22     2268.85     2342.06     52.32 o 
  -4   3  22      147.06      130.34     45.63 o 
  -3   3  22        4.19      -21.42     44.75 o 
  -2   3  22        6.42        1.03     36.83 o 
  -1   3  22      512.22      450.59     35.56 o 
   0   3  22      661.31      629.62     41.28 o 
   1   3  22       75.66       59.15     47.74 o 
   2   3  22     3622.75     3721.67     65.67 o 
   3   3  22      127.29      125.11     49.46 o 
   4   3  22       64.14       24.26     56.45 o 
   5   3  22      261.70      211.60     56.07 o 
   6   3  22       18.86       27.06     62.98 o 
   7   3  22       42.83       50.39     85.61 o 
   8   3  22       10.71       -3.21     94.27 o 
  -9   4  22      653.59      561.22     68.07 o 
  -8   4  22      213.07      129.69     70.49 o 
  -7   4  22      145.26       97.29     47.97 o 
  -6   4  22     1311.83     1334.68     55.90 o 
  -5   4  22      155.34      126.62     50.27 o 
  -4   4  22      104.34       79.94     45.89 o 
  -3   4  22      908.00      950.27     49.09 o 
  -2   4  22      131.29       94.08     46.02 o 
  -1   4  22       97.00       76.81     60.07 o 
   0   4  22      124.14       96.78     48.98 o 
   1   4  22       17.03       16.38     54.13 o 
   2   4  22      640.47      623.66     56.43 o 
   3   4  22       70.63       32.71     54.66 o 
   4   4  22      601.07      575.74     64.55 o 
   5   4  22      265.18      268.00     52.46 o 
   6   4  22        3.21      -17.42     69.21 o 
   7   4  22      154.78      104.41     76.79 o 
   8   4  22      370.16      265.36    165.54 o 
  -8   5  22      582.06      531.05     61.98 o 
  -7   5  22      663.93      497.79     72.11 o 
  -6   5  22      119.00      100.44     51.57 o 
  -5   5  22      255.14      180.63     47.91 o 
  -4   5  22      486.51      468.46     56.59 o 
  -3   5  22      155.10      111.90     50.43 o 
  -2   5  22      212.00      126.22     46.97 o 
  -1   5  22      813.49      894.33     53.09 o 
   0   5  22     1565.14     1655.42     60.96 o 
   1   5  22       34.96       15.39     49.67 o 
   2   5  22      800.65      827.84     53.63 o 
   3   5  22      578.62      552.63     64.43 o 
   4   5  22       46.93        3.23     63.09 o 
   5   5  22      367.97      335.69     64.42 o 
   6   5  22      714.31      741.38     88.71 o 
   7   5  22      104.15       73.43     77.61 o 
  -7   6  22       55.12       16.31     70.79 o 
  -6   6  22       12.15       41.61     58.56 o 
  -5   6  22      127.12       38.52     55.09 o 
  -4   6  22        0.33      -28.92     50.98 o 
  -3   6  22      292.87      249.04     62.59 o 
  -2   6  22      364.93      347.53     56.81 o 
  -1   6  22       45.62       26.28     55.63 o 
   0   6  22       17.72        7.05     50.51 o 
   1   6  22       94.55       75.08     62.69 o 
   2   6  22      725.07      719.73     50.89 o 
   3   6  22      146.77      105.00     57.15 o 
   4   6  22     1221.57     1277.20     74.16 o 
   5   6  22      198.10      223.10     73.59 o 
   6   6  22       20.79       29.70     68.80 o 
  -6   7  22       21.34      -12.54     71.58 o 
  -5   7  22       84.78       19.52     70.68 o 
  -4   7  22      912.70      847.88     66.99 o 
  -3   7  22      691.47      570.07     60.47 o 
  -2   7  22       25.18       29.47     60.54 o 
  -1   7  22       96.36       63.46     53.83 o 
   0   7  22      575.71      526.15     55.86 o 
   1   7  22      597.74      548.36     79.10 o 
   2   7  22      472.24      399.52     78.88 o 
   3   7  22     2728.44     2907.67     88.35 o 
   4   7  22      823.92      717.79     83.18 o 
   5   7  22        1.69      -11.13    113.77 o 
  -4   8  22        9.99       -8.27     65.44 o 
  -3   8  22        8.12      -25.95     65.17 o 
  -2   8  22        6.86       65.17     70.59 o 
  -1   8  22       12.25      -78.80     78.80 o 
   0   8  22       16.22       29.55     78.73 o 
   1   8  22      129.98      125.04     70.97 o 
   2   8  22       68.70       47.92     71.11 o 
   3   8  22       97.71      133.06    112.44 o 
 -10   1  23        3.42       -6.75     61.22 o 
  -9   1  23      142.05      138.78     55.60 o 
  -8   1  23      470.28      412.45     46.33 o 
  -7   1  23      271.89      291.40     47.92 o 
  -6   1  23     1321.20     1408.14     63.92 o 
  -5   1  23       38.83       13.42     42.67 o 
  -4   1  23      434.14      488.32     41.09 o 
  -3   1  23      712.25      724.38     51.16 o 
  -2   1  23      967.57      936.60     46.77 o 
  -1   1  23        5.53        2.33     41.79 o 
   0   1  23     2829.43     2908.14     78.73 o 
   1   1  23     1952.20     1951.16     49.32 o 
   2   1  23       41.57       51.25     48.36 o 
   3   1  23     2180.81     2306.44     59.41 o 
   4   1  23     1739.78     1894.52     63.29 o 
   5   1  23       40.25        9.32     61.62 o 
   6   1  23      221.31      193.66     64.00 o 
   7   1  23      411.32      419.46     83.78 o 
   8   1  23      227.46      190.04     77.53 o 
 -10   2  23        0.77       38.50    114.00 o 
  -9   2  23       83.60       57.47     64.51 o 
  -8   2  23       23.53        7.81     57.48 o 
  -7   2  23      102.33       44.69     44.50 o 
  -6   2  23      657.30      632.62     43.44 o 
  -5   2  23        3.50       39.83     43.13 o 
  -4   2  23       86.62       53.72     42.63 o 
  -3   2  23      119.90      109.63     44.97 o 
  -2   2  23      543.62      513.47     41.52 o 
  -1   2  23     1517.69     1564.74     51.40 o 
   0   2  23     1840.29     1933.21     52.75 o 
   1   2  23        0.68       15.87     44.79 o 
   2   2  23       95.34       67.12     45.62 o 
   3   2  23      122.52       85.05     54.33 o 
   4   2  23        1.90       -1.17     54.54 o 
   5   2  23      162.29      150.70     58.01 o 
   6   2  23       18.36       25.64     51.54 o 
   7   2  23        5.62       16.45     74.87 o 
   8   2  23       77.99       72.44     80.69 o 
  -9   3  23      366.45      210.05     66.36 o 
  -8   3  23      249.10      193.48     70.43 o 
  -7   3  23     1529.80     1503.64     62.25 o 
  -6   3  23      933.65      908.20     54.87 o 
  -5   3  23      527.79      473.58     44.96 o 
  -4   3  23      704.56      708.94     48.65 o 
  -3   3  23      316.26      291.66     43.66 o 
  -2   3  23       18.95       24.11     42.28 o 
  -1   3  23      590.33      599.64     44.66 o 
   0   3  23      827.75      890.95     56.22 o 
   1   3  23      463.55      383.11     46.90 o 
   2   3  23       17.79       36.63     42.73 o 
   3   3  23      171.83      129.32     50.22 o 
   4   3  23      281.06      248.77     53.09 o 
   5   3  23       75.10       52.73     58.19 o 
   6   3  23      612.58      565.28     79.91 o 
   7   3  23     1458.79     1446.78     90.07 o 
  -9   4  23      278.01      266.76    164.04 o 
  -8   4  23      844.73      704.65     73.05 o 
  -7   4  23        0.36       -1.54     76.94 o 
  -6   4  23      399.41      377.94     52.22 o 
  -5   4  23      433.94      413.48     52.59 o 
  -4   4  23       19.40       17.30     54.22 o 
  -3   4  23        2.78       18.31     45.70 o 
  -2   4  23      293.14      325.51     50.54 o 
  -1   4  23      895.14      891.72     53.18 o 
   0   4  23       13.76       -5.76     49.45 o 
   1   4  23     2819.74     3039.27     66.20 o 
   2   4  23      965.59      921.01     64.72 o 
   3   4  23      142.58       93.80     61.63 o 
   4   4  23      247.20      233.04     57.07 o 
   5   4  23      113.05      141.41     56.97 o 
   6   4  23       81.48       91.03     70.31 o 
   7   4  23       20.36       -2.24     76.90 o 
  -8   5  23      219.87      160.04     72.33 o 
  -7   5  23       46.88       58.45     64.34 o 
  -6   5  23       20.73       23.81     58.22 o 
  -5   5  23        0.18       -9.71     44.27 o 
  -4   5  23      161.31       74.56     47.63 o 
  -3   5  23     1098.30     1008.06     51.54 o 
  -2   5  23      133.09       79.07     61.87 o 
  -1   5  23      214.11      183.32     51.10 o 
   0   5  23      560.69      536.75     57.23 o 
   1   5  23       22.43       19.51     55.07 o 
   2   5  23      112.66       92.68     55.89 o 
   3   5  23     1352.43     1330.97     68.40 o 
   4   5  23      371.69      316.66     60.50 o 
   5   5  23       90.09      105.87     81.46 o 
   6   5  23      350.08      313.83     66.68 o 
  -7   6  23        6.55       26.70     60.31 o 
  -6   6  23       74.60       46.65     64.41 o 
  -5   6  23      325.65      302.13     59.88 o 
  -4   6  23      915.81      880.09     61.02 o 
  -3   6  23      238.19      117.99     56.95 o 
  -2   6  23       27.74       55.76     51.18 o 
  -1   6  23      935.72      987.12     59.93 o 
   0   6  23       38.64       18.94     56.32 o 
   1   6  23      157.33      108.97     56.75 o 
   2   6  23     1651.33     1701.66     66.72 o 
   3   6  23      439.20      360.03     79.12 o 
   4   6  23      261.27      167.98     70.99 o 
   5   6  23      118.43      110.39     83.34 o 
  -5   7  23       25.93       41.94     70.95 o 
  -4   7  23        0.93      -20.27     78.36 o 
  -3   7  23       11.36      -64.01     64.01 o 
  -2   7  23        0.89      -20.53     58.83 o 
  -1   7  23      141.03      100.37     70.22 o 
   0   7  23       27.72       29.29     69.62 o 
   1   7  23       32.91       49.40     58.85 o 
   2   7  23      133.42       27.69     64.50 o 
   3   7  23       93.13       21.65     71.38 o 
   4   7  23       72.17       45.16     92.87 o 
  -3   8  23       17.01       43.12    112.83 o 
  -2   8  23      223.45      226.25     66.24 o 
  -1   8  23      273.14      184.80     65.75 o 
   0   8  23        3.21        0.61     64.95 o 
   1   8  23      485.69      294.81     81.89 o 
  -9   0  24        3.52        9.79     79.14 o 
  -8   0  24      186.58      168.24     70.34 o 
  -7   0  24     1524.75     1541.26     77.85 o 
  -6   0  24      730.63      805.63     73.38 o 
  -5   0  24      349.48      394.72     71.29 o 
  -4   0  24     1283.27     1244.80    112.57 o 
  -3   0  24      683.66      713.28     82.58 o 
  -2   0  24     1617.03     1709.52     78.15 o 
  -1   0  24     1331.97     1375.97     77.28 o 
   0   0  24     5850.35     6156.12    149.39 o 
   1   0  24     1156.85     1155.22     88.64 o 
   2   0  24       93.80      137.93     70.17 o 
   3   0  24     2735.09     2920.84    100.92 o 
   4   0  24      290.23      283.00     73.41 o 
   5   0  24     1812.20     1716.73     85.83 o 
   6   0  24     2381.80     2348.12    111.77 o 
   7   0  24      495.26      423.97    114.83 o 
   8   0  24      412.45      435.85    119.10 o 
  -9   1  24      114.14      114.45     56.31 o 
  -8   1  24      181.66      127.78     52.25 o 
  -7   1  24      207.21      140.55     48.07 o 
  -6   1  24      180.62      116.30     47.17 o 
  -5   1  24      225.43      179.02     46.54 o 
  -4   1  24       64.07       65.29     40.12 o 
  -3   1  24      857.41      869.31     56.52 o 
  -2   1  24      840.54      874.06     52.31 o 
  -1   1  24       21.39        8.63     48.52 o 
   0   1  24       11.93        7.68     53.54 o 
   1   1  24      166.64      131.66     54.05 o 
   2   1  24      120.12       63.72     49.33 o 
   3   1  24      703.14      610.44     57.61 o 
   4   1  24      484.43      378.14     57.48 o 
   5   1  24      340.74      300.92     53.21 o 
   6   1  24       46.98       40.92     70.14 o 
   7   1  24       99.70       69.51     79.19 o 
   8   1  24       30.99       43.88     84.36 o 
  -9   2  24       32.00      -20.27     65.30 o 
  -8   2  24      246.29      302.79     59.68 o 
  -7   2  24     1067.22     1014.08     59.76 o 
  -6   2  24     1002.48      923.12     54.27 o 
  -5   2  24     1147.28     1218.91     51.05 o 
  -4   2  24      625.16      667.69     47.67 o 
  -3   2  24        8.91       46.85     45.04 o 
  -2   2  24       42.28       15.73     45.72 o 
  -1   2  24      631.80      698.93     42.32 o 
   0   2  24     1783.34     1872.20     49.46 o 
   1   2  24      121.28       90.87     49.38 o 
   2   2  24      161.90      158.97     46.38 o 
   3   2  24      550.70      631.52     52.29 o 
   4   2  24      281.45      246.25     56.49 o 
   5   2  24      364.80      373.21     57.77 o 
   6   2  24     1426.57     1591.61     77.86 o 
   7   2  24      174.73      141.76     76.80 o 
  -9   3  24       22.71       29.70     65.41 o 
  -8   3  24        3.41       10.35     64.77 o 
  -7   3  24        6.04       -5.82     58.24 o 
  -6   3  24      352.55      311.26     48.66 o 
  -5   3  24       93.66       92.22     46.75 o 
  -4   3  24       23.93        0.29     43.34 o 
  -3   3  24      241.98      302.10     46.77 o 
  -2   3  24        2.67       -5.90     45.98 o 
  -1   3  24      173.73      164.14     49.63 o 
   0   3  24        8.62       -4.49     54.08 o 
   1   3  24      309.54      304.93     51.00 o 
   2   3  24      630.13      549.93     52.38 o 
   3   3  24       32.70       36.35     54.95 o 
   4   3  24      517.26      510.65     49.85 o 
   5   3  24      176.09      146.06     54.06 o 
   6   3  24        6.76       -4.61     78.60 o 
   7   3  24      156.17      109.20     84.18 o 
  -8   4  24       55.05       35.50     65.02 o 
  -7   4  24      103.70      106.54     59.27 o 
  -6   4  24      187.43      158.84     61.48 o 
  -5   4  24        1.63       28.17     50.88 o 
  -4   4  24       88.01      106.67     54.94 o 
  -3   4  24       60.06       40.07     50.38 o 
  -2   4  24      167.70      159.33     50.69 o 
  -1   4  24      815.22      923.42     58.13 o 
   0   4  24       41.35       36.90     50.09 o 
   1   4  24       40.98       14.60     50.27 o 
   2   4  24       18.19      -10.49     62.04 o 
   3   4  24     1181.95     1122.41     62.05 o 
   4   4  24       89.29      108.97     63.10 o 
   5   4  24      198.45      188.47     70.46 o 
   6   4  24      490.42      494.60     73.60 o 
  -7   5  24       90.20       47.99     71.60 o 
  -6   5  24      612.08      607.35     65.74 o 
  -5   5  24      186.59      126.03     69.41 o 
  -4   5  24       31.63       -0.09     56.56 o 
  -3   5  24      358.59      371.55     57.21 o 
  -2   5  24      787.53      773.53     54.46 o 
  -1   5  24       32.22       10.24     44.11 o 
   0   5  24     2042.74     2111.46     63.63 o 
   1   5  24      204.50      161.90     48.59 o 
   2   5  24      174.60      153.48     63.64 o 
   3   5  24       46.28       19.02     67.83 o 
   4   5  24       82.79       36.59     70.15 o 
   5   5  24      175.77      107.48     71.59 o 
   6   5  24       79.82       20.40     93.94 o 
  -6   6  24        3.80      -29.22     64.73 o 
  -5   6  24       97.98      134.08     70.76 o 
  -4   6  24       57.03      100.17     63.52 o 
  -3   6  24        0.07       10.75     76.82 o 
  -2   6  24      252.00      224.19     58.68 o 
  -1   6  24      262.01      217.77     57.43 o 
   0   6  24        0.37      -61.69     68.04 o 
   1   6  24       21.93       21.01     58.49 o 
   2   6  24      306.95      213.44     64.83 o 
   3   6  24      234.10      160.78     79.08 o 
   4   6  24      467.92      372.69     66.40 o 
  -4   7  24       74.51       51.67     71.51 o 
  -3   7  24      224.02      149.55     65.19 o 
  -2   7  24      373.07      348.76     71.53 o 
  -1   7  24       46.43       59.64     64.44 o 
   0   7  24       33.69       63.84     70.33 o 
   1   7  24      477.72      399.56     66.47 o 
   2   7  24        6.49      -29.56     71.80 o 
   3   7  24      505.17      462.51     82.56 o 
  -9   1  25      783.34      652.84     56.67 o 
  -8   1  25     1550.59     1475.58     60.25 o 
  -7   1  25       10.06       35.67     65.73 o 
  -6   1  25      899.39      879.50     47.66 o 
  -5   1  25      106.40       76.08     46.93 o 
  -4   1  25      110.48       79.19     46.41 o 
  -3   1  25      130.40      118.18     49.81 o 
  -2   1  25     1545.74     1701.15     58.25 o 
  -1   1  25     1764.60     1814.96     60.80 o 
   0   1  25      456.10      451.54     61.74 o 
   1   1  25      120.75      103.33     49.74 o 
   2   1  25      409.84      402.65     55.98 o 
   3   1  25      150.92       71.03     55.57 o 
   4   1  25     1562.54     1550.63     63.69 o 
   5   1  25     2044.09     2001.29     68.00 o 
   6   1  25       62.11       68.08     78.43 o 
   7   1  25       85.84       51.04     72.12 o 
  -8   2  25       12.75       -3.09     59.56 o 
  -7   2  25      108.46       47.69     58.77 o 
  -6   2  25      114.97      101.67     44.67 o 
  -5   2  25      282.77      206.89     51.76 o 
  -4   2  25       67.32       46.81     50.29 o 
  -3   2  25      104.40       74.37     43.48 o 
  -2   2  25       25.88       10.72     42.67 o 
  -1   2  25      194.11      132.80     50.12 o 
   0   2  25       28.06       26.68     45.73 o 
   1   2  25      211.54      190.58     49.91 o 
   2   2  25      114.01       89.12     50.30 o 
   3   2  25        1.09       43.78     50.35 o 
   4   2  25     1031.19      979.77     60.05 o 
   5   2  25       55.29       29.89     68.06 o 
   6   2  25      158.00       80.27     70.91 o 
   7   2  25       71.97       49.77     74.28 o 
  -8   3  25        5.99      -43.38     71.38 o 
  -7   3  25       56.96       43.69     69.52 o 
  -6   3  25       67.36       19.24     57.08 o 
  -5   3  25      226.76      188.78     42.81 o 
  -4   3  25       17.58       22.81     43.47 o 
  -3   3  25      587.48      596.19     56.69 o 
  -2   3  25      187.62      155.28     46.67 o 
  -1   3  25       45.13       44.01     43.39 o 
   0   3  25       72.46       52.58     46.11 o 
   1   3  25       30.76       27.48     50.06 o 
   2   3  25     1094.34     1095.30     54.98 o 
   3   3  25      295.22      250.59     56.48 o 
   4   3  25       20.40       16.31     48.12 o 
   5   3  25      272.74      309.08     71.00 o 
   6   3  25       32.36       21.10     71.01 o 
  -7   4  25       69.42        5.06     59.57 o 
  -6   4  25      220.41      117.36     64.18 o 
  -5   4  25       21.57       44.45     60.66 o 
  -4   4  25      286.00      234.58     52.26 o 
  -3   4  25      833.63      755.46     65.13 o 
  -2   4  25      125.42       75.45     51.03 o 
  -1   4  25      929.78      957.75     51.19 o 
   0   4  25      599.09      640.16     53.92 o 
   1   4  25      213.05      149.11     56.55 o 
   2   4  25      132.60      117.57     51.67 o 
   3   4  25      550.28      487.01     59.68 o 
   4   4  25      307.86      286.79     78.89 o 
   5   4  25       24.05       42.68     78.30 o 
   6   4  25      180.69      114.48     81.21 o 
  -7   5  25        5.21       12.18     92.94 o 
  -6   5  25       79.18       82.29     79.15 o 
  -5   5  25      175.10      145.69     77.92 o 
  -4   5  25       44.73      -41.14     69.34 o 
  -3   5  25      649.65      580.88     50.58 o 
  -2   5  25      157.25      154.13     52.01 o 
  -1   5  25       42.55       38.80     47.72 o 
   0   5  25       32.36       43.39     51.52 o 
   1   5  25        5.82      -22.56     48.10 o 
   2   5  25      418.13      402.11     70.93 o 
   3   5  25       18.03       22.37     69.46 o 
   4   5  25       13.83      -15.33     79.15 o 
   5   5  25      493.75      384.60     82.79 o 
  -5   6  25       10.72      -48.03     79.57 o 
  -4   6  25      182.82      161.98     60.39 o 
  -3   6  25      137.49      181.61     69.74 o 
  -2   6  25       47.79      -22.51     70.15 o 
  -1   6  25      864.39      782.54     72.59 o 
   0   6  25       64.62       66.51     70.01 o 
   1   6  25      621.41      681.03     62.42 o 
   2   6  25      263.01      204.83     71.00 o 
   3   6  25      609.07      544.57     73.46 o 
   4   6  25      226.82      205.81     81.68 o 
  -3   7  25        1.30      -55.14     65.84 o 
  -2   7  25        5.49       33.19     56.10 o 
  -1   7  25      154.41      136.76     65.57 o 
   0   7  25       22.93       35.36     65.51 o 
   1   7  25       12.77       32.12     71.72 o 
  -8   0  26      213.46      109.08     80.39 o 
  -7   0  26     2527.12     2580.77    265.30 o 
  -6   0  26        5.40       -5.82     62.74 o 
  -5   0  26        2.47       -0.52     88.21 o 
  -4   0  26      453.76      488.05     88.72 o 
  -3   0  26      403.42      400.57     83.71 o 
  -2   0  26       10.67        4.75     70.40 o 
  -1   0  26      391.40      350.14     63.20 o 
   0   0  26     2659.47     2832.38     76.75 o 
   1   0  26      431.13      491.47     73.52 o 
   2   0  26      404.40      339.15     89.02 o 
   3   0  26     1212.70     1311.22     88.52 o 
   4   0  26      733.97      731.57     79.00 o 
   5   0  26       41.62       45.80    110.05 o 
   6   0  26       93.58        9.85    113.02 o 
  -8   1  26        1.03       18.22     52.89 o 
  -7   1  26        0.42       34.80     63.25 o 
  -6   1  26      337.07      236.20     49.73 o 
  -5   1  26       13.89      -23.40     47.11 o 
  -4   1  26      213.69      143.36     46.98 o 
  -3   1  26       92.43       31.18     43.69 o 
  -2   1  26      567.95      572.87     57.30 o 
  -1   1  26       80.37        8.24     61.27 o 
   0   1  26      341.16      302.43     55.71 o 
   1   1  26      283.16      249.46     55.70 o 
   2   1  26       70.00       83.76     55.16 o 
   3   1  26       19.15       28.61     62.11 o 
   4   1  26       61.49       40.17     63.38 o 
   5   1  26        2.78       31.01     69.51 o 
   6   1  26      250.01      273.86     80.73 o 
  -8   2  26      231.74      186.62     60.66 o 
  -7   2  26      281.41      240.03     64.69 o 
  -6   2  26      783.70      771.97     56.97 o 
  -5   2  26       72.78       14.95     44.66 o 
  -4   2  26       14.89       20.41     46.38 o 
  -3   2  26      625.91      638.67     46.03 o 
  -2   2  26      257.98      217.21     46.90 o 
  -1   2  26      227.58      242.23     44.24 o 
   0   2  26      819.91      878.24     52.95 o 
   1   2  26      868.68      836.64     50.06 o 
   2   2  26      127.24       77.76     51.07 o 
   3   2  26      160.25      144.97     51.76 o 
   4   2  26      310.74      314.92     58.97 o 
   5   2  26       60.54       56.93     66.11 o 
   6   2  26      102.18       58.44     71.78 o 
  -7   3  26       14.33      -15.11     64.63 o 
  -6   3  26       54.62       39.64     69.23 o 
  -5   3  26      423.10      288.24     56.61 o 
  -4   3  26      616.37      540.77     49.86 o 
  -3   3  26        6.13       33.47     50.44 o 
  -2   3  26      601.39      559.60     45.85 o 
  -1   3  26      164.56      101.74     47.35 o 
   0   3  26      122.51       91.58     43.85 o 
   1   3  26      190.06      120.53     47.23 o 
   2   3  26       11.51        8.91     47.37 o 
   3   3  26      302.15      232.14     57.68 o 
   4   3  26       25.49       -3.66     69.69 o 
   5   3  26      104.97       71.08     71.59 o 
   6   3  26        1.54      -16.55     81.15 o 
  -7   4  26      237.44      144.24     72.30 o 
  -6   4  26      319.47      271.14     60.15 o 
  -5   4  26       46.15       -1.24     63.16 o 
  -4   4  26      556.78      472.73     69.32 o 
  -3   4  26      305.46      253.30     63.90 o 
  -2   4  26      146.52      144.28     62.82 o 
  -1   4  26      144.68       67.34     56.42 o 
   0   4  26      316.79      343.81     53.11 o 
   1   4  26      115.56       70.69     52.25 o 
   2   4  26       13.36       37.15     67.22 o 
   3   4  26      120.17      118.13     63.69 o 
   4   4  26      306.88      299.28     72.10 o 
   5   4  26       12.52       29.15     71.41 o 
  -6   5  26        1.61       50.74     70.93 o 
  -5   5  26      146.79      105.70     71.17 o 
  -4   5  26      283.45      245.02     64.95 o 
  -3   5  26        0.04       64.11     69.09 o 
  -2   5  26      473.76      389.47     56.57 o 
  -1   5  26     1135.39     1173.31     67.36 o 
   0   5  26        4.22       -6.91     58.28 o 
   1   5  26      144.34       94.21     64.07 o 
   2   5  26      481.51      350.21     72.46 o 
   3   5  26      106.57      155.36     79.35 o 
   4   5  26       74.61       46.09     80.38 o 
  -4   6  26        0.44       28.63     64.87 o 
  -3   6  26      145.96      132.53     71.19 o 
  -2   6  26        0.70      -39.16     59.71 o 
  -1   6  26       16.51        2.93     59.72 o 
   0   6  26      125.84      110.24     79.07 o 
   1   6  26      136.59      110.64     71.58 o 
   2   6  26       70.49        4.75     80.44 o 
  -8   1  27      306.70      245.00     82.19 o 
  -7   1  27      150.85      133.03     56.11 o 
  -6   1  27       57.98      -17.11     63.29 o 
  -5   1  27       22.49       45.20     61.09 o 
  -4   1  27     1353.33     1330.23     56.06 o 
  -3   1  27      927.79      900.11     47.31 o 
  -2   1  27       67.51       41.33     47.17 o 
  -1   1  27     2304.05     2360.58     60.43 o 
   0   1  27      643.49      713.94     49.52 o 
   1   1  27      157.57       93.58     51.23 o 
   2   1  27      378.36      341.52     49.07 o 
   3   1  27     1196.39     1046.26     57.69 o 
   4   1  27      246.91      212.61     70.49 o 
   5   1  27       82.83       79.75     70.97 o 
   6   1  27      696.29      588.17     70.33 o 
  -7   2  27       32.61        1.45     71.08 o 
  -6   2  27       29.91      -32.54     64.05 o 
  -5   2  27      174.48      211.63     58.69 o 
  -4   2  27       69.93       16.15     44.49 o 
  -3   2  27       30.11       23.77     50.72 o 
  -2   2  27      259.25      201.07     44.67 o 
  -1   2  27      280.22      242.70     47.75 o 
   0   2  27      139.58       91.56     50.91 o 
   1   2  27       68.63       50.96     47.03 o 
   2   2  27       12.73        1.95     47.66 o 
   3   2  27      163.52      139.03     58.74 o 
   4   2  27        7.16      -26.37     69.81 o 
   5   2  27       95.18      112.22     71.21 o 
  -7   3  27      440.81      246.91     80.77 o 
  -6   3  27      132.80      121.20     64.15 o 
  -5   3  27      254.72      197.93     55.80 o 
  -4   3  27      468.71      415.37     56.24 o 
  -3   3  27      314.25      246.04     46.02 o 
  -2   3  27      272.25      245.35     52.26 o 
  -1   3  27      738.64      732.14     50.27 o 
   0   3  27      119.48       91.92     47.78 o 
   1   3  27      262.54      234.32     48.39 o 
   2   3  27      502.98      505.07     59.32 o 
   3   3  27       63.56       37.14     63.93 o 
   4   3  27        2.86      -10.03     70.44 o 
   5   3  27      271.93      211.07     72.77 o 
  -6   4  27      327.26      172.10     66.83 o 
  -5   4  27      561.19      426.49     72.27 o 
  -4   4  27      309.37      272.25     70.93 o 
  -3   4  27      102.32      139.04     58.28 o 
  -2   4  27      180.28      144.29     63.25 o 
  -1   4  27       13.93       29.61     63.19 o 
   0   4  27      587.84      552.25     65.73 o 
   1   4  27       54.57       61.56     77.87 o 
   2   4  27      259.82      191.88     78.77 o 
   3   4  27      174.44      128.58     71.04 o 
   4   4  27        2.28      -14.31     71.74 o 
  -5   5  27       70.38       36.38     65.76 o 
  -4   5  27      136.11       99.41     65.24 o 
  -3   5  27       21.13      -10.97     63.95 o 
  -2   5  27       29.28       26.93     64.15 o 
  -1   5  27       43.95       -8.44     70.26 o 
   0   5  27       95.76       79.65     64.16 o 
   1   5  27      416.29      360.67     71.83 o 
   2   5  27       90.60       54.01     65.01 o 
   3   5  27      319.03      281.84     81.20 o 
  -3   6  27      310.77      236.50    114.80 o 
  -2   6  27      565.22      442.06     73.67 o 
  -1   6  27       70.10       54.12     65.54 o 
   0   6  27        8.34        0.36     65.59 o 
  -7   0  28       21.46      -35.05     91.98 o 
  -6   0  28      146.79      151.72     70.75 o 
  -5   0  28       78.82       89.66     77.64 o 
  -4   0  28     1073.19     1029.15    108.22 o 
  -3   0  28      272.60      243.96     73.71 o 
  -2   0  28     3671.42     3491.71    105.35 o 
  -1   0  28     4741.45     4736.81     91.04 o 
   0   0  28      331.36      384.06     74.57 o 
   1   0  28       21.79       20.53     62.76 o 
   2   0  28      788.78      827.22    103.72 o 
   3   0  28      136.95       76.00     90.90 o 
   4   0  28      530.57      474.26    114.04 o 
   5   0  28      649.45      609.90    117.50 o 
  -7   1  28      107.69       37.60     46.65 o 
  -6   1  28       47.75       18.72     59.36 o 
  -5   1  28       17.53       29.92     54.90 o 
  -4   1  28      258.20      220.03     58.92 o 
  -3   1  28      173.95      125.90     42.56 o 
  -2   1  28      184.19      110.87     42.24 o 
  -1   1  28       71.52       30.38     56.30 o 
   0   1  28       44.03       34.98     51.14 o 
   1   1  28       10.61        8.66     44.28 o 
   2   1  28       41.47      -22.89     75.00 o 
   3   1  28        7.23      -34.57     59.39 o 
   4   1  28       40.77      -11.72     70.77 o 
   5   1  28      106.07       91.99     80.76 o 
  -6   2  28       38.82       45.35     59.63 o 
  -5   2  28      318.91      194.72     64.61 o 
  -4   2  28      207.58      168.70     64.11 o 
  -3   2  28      135.93      105.12     53.80 o 
  -2   2  28     1395.17     1389.36     56.98 o 
  -1   2  28      979.39      902.02     59.60 o 
   0   2  28       89.29       53.38     42.21 o 
   1   2  28     1212.62     1202.07     57.76 o 
   2   2  28      766.41      787.70     57.84 o 
   3   2  28        6.68        6.53     70.17 o 
   4   2  28      475.66      452.39     72.61 o 
   5   2  28     1063.70      959.27    121.75 o 
  -6   3  28      111.42       51.18     65.72 o 
  -5   3  28       12.03      -24.82     70.23 o 
  -4   3  28       23.69       44.74     59.14 o 
  -3   3  28       31.37       31.13     63.69 o 
  -2   3  28       24.19       54.98     54.41 o 
  -1   3  28       95.08       87.40     54.59 o 
   0   3  28      440.17      366.14     64.28 o 
   1   3  28       26.21       22.21     69.55 o 
   2   3  28       37.64        2.23     64.02 o 
   3   3  28      429.34      378.12     71.96 o 
   4   3  28      142.13      117.39     61.83 o 
  -5   4  28      303.00      176.99     66.76 o 
  -4   4  28      121.09      126.58     70.64 o 
  -3   4  28       79.60      -24.79     70.68 o 
  -2   4  28       66.25       78.45     59.39 o 
  -1   4  28       45.43       82.45     63.96 o 
   0   4  28       10.20       10.18     78.46 o 
   1   4  28       50.26       63.61     78.53 o 
   2   4  28      257.65      260.41     71.97 o 
   3   4  28       10.74      -20.58     80.32 o 
  -4   5  28       25.00      -23.29    114.32 o 
  -3   5  28      505.09      415.01     67.40 o 
  -2   5  28       49.67       24.01     71.33 o 
  -1   5  28        5.69       28.37     70.70 o 
   0   5  28      150.14       64.70     72.08 o 
   1   5  28      256.81      174.03     66.16 o 
   2   5  28      275.49      216.58    114.17 o 
  -6   1  29       52.35       31.57     60.61 o 
  -5   1  29       18.11       87.70     59.29 o 
  -4   1  29      296.53      209.50     64.65 o 
  -3   1  29      885.34      922.57     66.07 o 
  -2   1  29     2174.44     2258.08     70.26 o 
  -1   1  29      215.35      135.05     58.59 o 
   0   1  29      117.37       75.89     69.45 o 
   1   1  29      522.64      544.78     65.30 o 
   2   1  29        4.38       11.96     69.26 o 
   3   1  29      750.55      653.01     63.18 o 
   4   1  29      711.95      689.52     82.96 o 
  -6   2  29       66.58       37.87    114.63 o 
  -5   2  29      620.84      542.69     57.97 o 
  -4   2  29        2.41       18.78     63.85 o 
  -3   2  29        0.30       16.41     51.66 o 
  -2   2  29      192.24      143.58     63.76 o 
  -1   2  29      227.16      155.97     59.13 o 
   0   2  29      240.58      248.44     69.79 o 
   1   2  29        0.80       -9.59     69.87 o 
   2   2  29      209.92      117.39     71.09 o 
   3   2  29       13.61        4.86     60.42 o 
   4   2  29       23.27       37.00     93.83 o 
  -5   3  29      171.74      103.48     57.28 o 
  -4   3  29       57.26       26.84     56.23 o 
  -3   3  29      156.67      130.79     52.83 o 
  -2   3  29      351.39      380.49     59.76 o 
  -1   3  29       59.02       39.36     64.32 o 
   0   3  29      443.55      414.65     57.15 o 
   1   3  29      580.24      533.49     58.27 o 
   2   3  29      238.15      206.40     65.83 o 
   3   3  29       61.11        3.92     66.51 o 
  -4   4  29       59.44      -19.29    115.34 o 
  -3   4  29       65.35       62.52     79.87 o 
  -2   4  29       68.87       25.59     71.47 o 
  -1   4  29      666.89      603.68     81.81 o 
   0   4  29      147.08       62.66     60.66 o 
   1   4  29        9.44       27.83     56.55 o 
   2   4  29      832.73      719.32     98.52 o 
  -5   0  30      257.13      240.93     71.95 o 
  -4   0  30     1226.55     1189.57     97.15 o 
  -3   0  30      111.33      115.38     90.79 o 
  -2   0  30        3.95      -90.81     90.81 o 
  -1   0  30      285.47      167.76     90.60 o 
   0   0  30       50.25       43.47    111.00 o 
   1   0  30      173.52       80.43     91.65 o 
   2   0  30      304.31      181.96    113.75 o 
   3   0  30      903.81      850.01    118.87 o 
  -5   1  30      112.04       54.99     65.57 o 
  -4   1  30      295.61      189.64     65.65 o 
  -3   1  30      295.00      287.65     64.94 o 
  -2   1  30      224.96      136.28     56.28 o 
  -1   1  30        0.11      -10.31     59.09 o 
   0   1  30       15.76      -11.66     69.98 o 
   1   1  30       31.74       76.35     78.20 o 
   2   1  30      144.72      149.66     70.94 o 
   3   1  30      129.77       68.16     80.82 o 
  -4   2  30       96.38       39.14     50.71 o 
  -3   2  30      122.69      105.36     59.94 o 
  -2   2  30       99.11       72.24     64.26 o 
  -1   2  30      142.22       84.51     59.96 o 
   0   2  30       28.47       34.34     59.47 o 
   1   2  30        6.67       23.04     59.87 o 
   2   2  30      250.85      226.62     61.66 o 
  -3   3  30        0.98        8.95     65.43 o 
  -2   3  30      477.54      413.49     58.03 o 
  -1   3  30      233.22      114.18     65.71 o 
   0   3  30       22.98      -29.78     65.39 o 
   1   3  30        3.01        1.15     71.86 o 
  -3   1  31       23.70      -31.14     56.75 o 
  -2   1  31      166.39       90.76     65.28 o 
  -1   1  31        5.57        8.68     64.94 o 
   0   1  31       49.36       84.40     56.31 o 
   1   1  31        7.93       45.62     60.52 o 
  -2   2  31       43.95       50.90     60.54 o 
  -1   2  31       23.94      -59.32     65.86 o 
   0   2  31        0.64       -5.58     56.55 o 
                                                 
